# Supplementary material for: Effectiveness of the SmartShield for knowledge on sexual abuse prevention among primary school children in Malaysia: A quasi-experimental study
Source: PLoS One. 2025 Oct 9;20(10):e0334401. doi: 10.1371/journal.pone.0334401 (PMC12510487; doi:10.1371/journal.pone.0334401)
Supplement: S1 Data — (XLS) [file pone.0334401.s001.xls]

## Sheet: Knowledge Level 1
ID	Sex	Umur	Race	Religion	Zon	Group	BK1	BK2	BK3	BK4R	BK5R	BK6	BK7	BK8R	BK9	BK10	BK11	BK12	BK13R	BK14	BK15	BK16	BK17	BK18	BK19	BK20R	BK21	M1K1	M1K2	M1K3	M1K4	M1K5	M1K6	M1K7	M1K8	M1K9	M1K10	M1K11	M1K12	M1K13	M2K1	M2K2	M2K3	M2K4	M2K5	M2K6	M2K7	M2K8
1	1	8	1	1	1	2	1	1	1	2	2	2	1	1	2	2	2	2	2	2	1	1	1	1	1	2	2	1	1	1	2	2	1	1	2	1	1	1	1	2	1	1	1	1	1	1	2	1
2	2	8	1	1	1	2	1	1	1	2	2	3	3	2	1	2	3	3	2	3	3	1	3	1	1	1	1	1	1	1	2	2	1	1	2	1	1	1	1	2	1	1	1	1	1	1	2	1
3	2	8	1	1	1	2	1	1	1	2	2	3	3	3	1	3	3	3	2	3	3	1	3	1	1	3	2	1	1	1	2	2	1	1	2	1	1	1	1	2	1	1	1	1	1	1	2	1
4	2	8	1	1	1	2	1	1	1	2	2	3	3	2	1	1	3	1	2	3	3	3	3	1	1	2	3	1	1	1	2	2	1	1	2	1	1	2	2	2	1	1	1	1	1	1	2	1
5	1	8	1	1	1	2	1	1	1	2	2	3	3	3	1	3	3	1	2	3	3	3	3	1	1	1	1	1	1	1	2	2	1	1	2	1	2	1	1	1	#NULL!	#NULL!	#NULL!	#NULL!	#NULL!	#NULL!	#NULL!	#NULL!
6	2	8	1	1	1	2	1	1	1	2	2	3	3	3	3	1	3	1	1	3	1	3	3	1	2	2	3	1	1	1	2	2	1	1	2	1	1	1	1	2	1	1	1	1	1	1	2	1
7	2	8	1	1	1	2	1	1	1	2	2	2	2	1	3	3	3	3	2	1	1	1	2	2	2	3	3	1	1	1	2	2	1	1	2	1	2	1	1	2	1	1	1	1	1	1	2	1
8	1	8	1	1	1	2	1	1	1	2	2	3	3	3	1	1	3	1	2	3	3	3	3	2	2	2	2	1	1	1	2	2	1	1	2	1	1	1	1	2	#NULL!	#NULL!	#NULL!	#NULL!	#NULL!	#NULL!	#NULL!	#NULL!
9	2	8	1	1	1	2	1	1	1	2	2	3	3	1	1	2	2	1	2	2	2	1	2	2	1	1	2	1	1	1	2	2	1	1	2	1	1	1	1	2	1	1	1	1	1	1	2	1
10	2	8	1	1	1	2	1	1	1	2	2	2	1	1	1	3	3	3	2	3	3	3	3	3	3	3	3	1	1	1	2	1	2	2	1	2	1	2	1	2	1	1	1	1	1	1	2	1
11	2	8	1	1	1	2	1	1	1	2	2	3	1	1	2	1	1	1	1	2	1	1	1	1	1	1	1	1	1	1	2	2	1	1	2	1	1	1	1	2	1	1	1	1	1	1	2	1
12	2	8	1	1	1	2	1	1	1	2	2	3	3	3	1	1	3	3	2	3	3	3	1	1	1	2	2	1	1	1	2	2	1	1	2	1	1	1	1	2	1	2	1	1	1	1	2	1
13	2	8	1	1	1	2	1	1	1	2	2	1	1	1	1	1	1	1	1	1	1	1	1	1	1	1	1	1	1	1	2	2	1	1	2	1	1	1	1	2	1	1	1	1	1	1	2	1
14	2	8	1	1	1	2	1	1	1	2	2	2	1	1	1	2	1	2	2	3	3	3	2	1	1	1	1	1	1	1	2	2	1	1	2	1	1	1	1	2	1	1	1	1	1	1	2	1
15	1	8	1	1	1	2	1	1	1	2	2	1	1	2	2	2	2	1	1	1	1	1	1	1	1	1	1	1	1	1	2	2	1	1	2	1	1	1	1	2	1	1	1	1	1	1	2	1
16	2	8	1	1	1	2	1	1	1	2	2	3	3	3	3	1	3	3	2	3	3	3	1	1	2	1	1	1	1	1	2	2	1	1	2	1	1	1	1	2	1	1	1	1	1	1	2	1
17	2	8	1	1	1	2	1	1	1	2	2	1	1	1	1	1	1	1	1	3	3	3	3	1	1	1	3	1	1	1	2	2	1	1	1	1	2	2	2	2	1	1	1	1	1	1	2	1
18	2	8	1	1	1	2	1	1	1	2	2	3	1	1	1	2	3	3	3	3	3	3	1	1	3	3	3	1	1	1	2	2	1	1	2	1	1	1	1	2	1	1	1	1	1	1	1	2
19	2	8	1	1	1	2	1	1	1	2	2	1	2	1	1	2	2	2	2	1	1	1	2	1	1	1	1	1	1	1	2	2	1	1	1	1	1	1	1	2	1	1	1	1	1	1	2	1
20	2	8	1	1	1	2	1	1	1	2	2	1	1	1	2	2	1	1	2	2	1	1	1	1	1	1	1	1	1	1	2	2	1	1	2	1	1	1	1	2	1	1	1	1	1	1	2	1
21	2	8	1	1	1	2	1	1	1	2	2	2	3	2	1	1	1	1	2	3	3	3	1	1	1	1	2	1	1	1	2	2	1	1	2	1	1	1	1	2	1	1	1	1	1	1	2	2
22	2	8	1	1	1	2	1	1	1	2	2	3	3	3	3	1	3	1	1	1	3	3	3	3	3	1	1	1	1	1	2	2	1	1	2	1	1	1	1	2	1	1	1	1	1	1	2	1
23	1	8	1	1	1	2	1	1	1	2	2	3	3	1	1	2	2	3	2	3	3	3	3	2	2	1	2	1	1	1	2	2	1	1	2	1	1	1	1	2	#NULL!	#NULL!	#NULL!	#NULL!	#NULL!	#NULL!	#NULL!	#NULL!
24	2	8	1	1	1	2	1	1	1	2	1	1	2	1	1	2	2	1	2	1	2	1	2	1	1	1	2	1	1	1	2	2	1	1	2	1	1	1	1	2	1	1	1	1	1	1	2	1
25	2	8	1	1	1	2	2	2	1	2	2	1	1	2	1	2	1	1	2	1	2	1	3	2	1	2	1	1	1	1	2	2	1	1	2	1	1	1	1	2	1	1	1	1	1	1	2	1
26	2	8	1	1	1	2	1	1	1	2	2	3	1	1	1	1	2	1	2	1	1	1	1	1	1	1	1	1	1	1	2	2	1	1	2	1	1	1	1	2	1	1	1	1	1	1	2	1
27	2	8	1	1	1	2	1	1	1	2	2	3	3	1	1	1	3	3	2	2	3	3	1	2	3	2	2	1	1	1	2	2	1	1	2	2	1	1	1	2	1	1	1	1	1	1	2	1
28	2	8	1	1	1	2	1	1	1	2	2	3	3	1	1	1	3	3	2	2	3	3	1	2	3	2	2	1	1	1	2	2	1	1	1	1	1	1	1	2	1	3	1	1	1	1	2	1
29	2	8	1	1	1	2	1	1	1	2	1	1	3	3	3	1	3	2	2	3	3	3	3	2	2	2	3	1	1	1	2	2	1	1	2	1	1	1	1	2	1	3	1	1	1	1	2	1
30	1	8	1	1	1	2	1	1	1	2	2	1	1	2	1	1	2	1	1	1	1	1	1	1	1	2	1	1	1	1	2	2	1	1	2	1	1	1	1	2	1	1	1	1	1	1	2	1
31	2	8	1	1	1	2	1	1	1	2	2	1	1	1	1	1	2	1	2	3	3	3	1	2	1	2	2	1	1	1	2	2	1	1	2	1	2	2	1	1	1	1	1	1	1	1	2	1
32	2	8	1	1	1	2	1	1	1	2	1	1	3	3	3	1	3	2	2	3	3	3	3	2	2	2	3	1	1	1	2	2	1	1	2	1	1	1	1	2	1	3	1	1	1	1	2	1
33	2	8	1	1	1	2	2	2	1	2	2	3	3	3	3	2	3	3	2	2	3	3	3	1	3	2	3	1	1	1	2	2	1	1	3	1	1	1	1	2	1	2	3	1	3	2	3	1
34	2	8	1	1	1	2	1	1	1	2	2	1	1	3	3	3	1	3	2	3	3	3	1	1	1	2	3	1	1	1	2	2	1	1	2	1	1	1	1	2	1	1	1	1	1	1	2	1
35	2	8	1	1	1	2	1	1	1	2	2	2	2	2	1	2	1	2	2	3	3	3	3	2	2	3	1	1	1	1	2	2	1	1	2	1	1	1	1	1	1	1	1	1	1	1	2	1
36	2	8	1	1	1	2	1	1	1	2	2	3	3	1	1	2	3	3	2	1	3	3	3	3	1	1	2	1	1	1	2	2	1	1	2	1	1	1	1	2	1	1	1	1	1	1	2	1
37	2	8	1	1	1	2	2	2	1	2	2	3	1	2	3	1	3	1	1	3	3	3	1	1	1	1	3	2	2	1	2	2	3	3	2	1	1	1	1	1	1	1	1	1	1	1	2	1
38	2	8	1	1	1	2	1	1	1	2	2	1	1	1	1	3	3	3	2	3	2	3	1	1	1	3	2	1	1	1	2	2	1	1	2	1	1	1	1	2	1	1	1	1	1	1	2	1
39	2	8	1	1	1	2	1	1	1	2	2	3	3	3	1	3	3	3	2	3	3	1	1	1	1	2	2	1	1	1	2	2	1	1	2	1	1	1	1	2	1	1	1	1	1	1	2	1
40	2	8	1	1	1	2	1	1	1	2	2	3	1	3	1	3	3	3	2	3	3	2	3	2	2	2	3	1	1	1	2	2	1	1	2	1	1	1	1	2	1	1	1	1	1	1	2	1
41	2	8	1	1	1	2	1	1	1	2	2	2	1	1	1	2	2	1	1	3	3	3	1	2	2	2	2	1	1	1	2	2	1	1	2	1	1	1	1	2	1	1	1	1	1	1	2	1
42	2	8	1	1	1	2	1	1	1	2	2	1	1	1	1	1	1	1	1	1	1	1	1	1	1	1	1	1	1	1	2	2	1	1	3	3	3	3	3	2	1	1	1	1	1	1	2	1
43	2	8	1	1	1	2	1	1	1	2	2	1	3	1	1	1	3	1	1	1	1	1	1	3	2	1	1	1	1	1	2	2	1	1	3	3	3	3	3	3	1	1	1	1	1	1	2	1
44	2	8	1	1	1	2	1	1	1	2	2	3	3	2	1	1	3	1	1	3	3	1	1	1	3	2	1	1	1	1	2	2	1	1	2	1	1	1	1	2	1	1	1	1	1	1	2	1
45	2	8	1	1	1	2	1	1	1	2	2	1	1	2	1	2	2	1	2	2	2	3	3	3	1	2	1	1	1	1	2	2	1	1	2	1	2	2	3	2	1	1	2	2	1	1	3	3
46	2	8	1	1	1	2	1	1	1	2	2	3	3	1	1	2	3	2	2	3	1	2	3	3	1	2	3	1	1	1	2	2	2	1	1	1	1	1	1	3	1	1	1	1	1	1	2	1
47	2	8	1	1	1	2	1	1	1	2	3	3	3	3	1	1	3	3	2	3	3	3	1	2	1	1	1	1	1	1	2	2	1	1	2	1	1	1	1	2	1	2	1	1	1	1	2	1
48	2	8	1	1	1	2	1	1	1	2	2	1	1	1	1	3	3	2	2	3	3	3	1	1	1	1	1	1	1	1	2	2	1	1	1	1	1	1	1	2	3	3	1	1	1	1	2	1
49	2	8	1	1	1	2	1	1	1	2	2	1	1	1	1	1	2	1	2	3	3	3	1	2	1	2	2	1	1	1	2	2	1	1	2	1	1	1	1	2	1	1	1	1	1	1	2	1
50	2	8	1	1	1	2	1	1	1	2	2	3	3	3	1	1	1	3	2	1	3	3	1	1	1	2	1	1	1	1	2	2	1	1	2	1	1	1	1	2	1	1	1	1	1	1	2	1
51	2	8	1	1	1	2	1	1	1	2	2	3	3	1	2	2	2	1	2	2	3	1	2	2	2	3	3	1	1	1	2	2	1	1	2	1	1	3	1	2	1	2	1	1	2	1	2	1
52	2	8	1	1	1	2	1	1	1	2	2	2	2	2	1	1	3	2	2	3	3	3	2	2	1	2	2	1	1	1	2	2	1	1	1	1	1	1	1	2	1	1	1	1	1	1	2	1
53	2	8	1	1	1	2	1	1	2	2	3	1	3	1	1	3	3	3	2	3	3	3	3	3	3	3	3	1	1	1	2	2	1	1	3	1	1	1	1	2	1	1	1	1	1	1	2	1
54	2	8	1	1	1	2	1	1	1	2	2	2	3	1	1	1	3	3	2	3	3	1	1	1	1	2	3	1	1	1	2	2	1	1	2	1	1	1	1	2	1	1	1	1	1	1	2	1
55	2	8	1	1	1	2	1	1	2	2	2	2	1	1	1	1	2	2	2	1	2	2	1	2	1	2	2	1	1	1	2	2	2	1	1	1	1	1	1	2	1	1	1	1	1	1	2	1
56	2	8	1	1	1	2	1	1	1	2	2	1	1	2	1	1	1	1	2	1	1	1	1	1	1	1	1	#NULL!	#NULL!	#NULL!	#NULL!	#NULL!	#NULL!	#NULL!	#NULL!	#NULL!	#NULL!	#NULL!	#NULL!	#NULL!	1	1	1	1	1	1	2	1
57	1	8	1	1	1	2	1	1	1	2	2	3	3	1	1	1	1	3	2	3	3	3	3	2	2	1	3	#NULL!	#NULL!	#NULL!	#NULL!	#NULL!	#NULL!	#NULL!	#NULL!	#NULL!	#NULL!	#NULL!	#NULL!	#NULL!	1	1	1	1	1	1	2	1
58	2	8	1	1	1	2	1	1	1	2	2	1	1	1	1	1	1	1	1	1	1	1	1	1	1	1	1	1	1	1	2	2	1	1	3	3	3	3	3	3	1	1	1	1	1	1	2	1
59	2	8	1	1	1	2	1	1	1	2	2	3	1	3	1	3	3	3	2	3	3	2	3	2	2	2	3	1	1	1	2	2	1	1	2	1	1	1	1	2	1	1	1	1	1	1	2	1
60	2	8	1	1	1	2	1	1	1	2	2	3	3	1	1	2	2	1	2	3	1	1	1	2	2	2	1	1	1	1	2	2	1	1	1	1	1	1	1	2	1	1	1	1	1	1	2	1
61	2	8	1	1	1	2	1	1	1	2	2	3	3	1	1	2	3	3	2	1	3	3	3	3	1	3	2	1	1	1	2	2	1	1	2	1	1	1	1	2	1	2	1	1	1	1	2	1
62	1	8	1	1	1	2	1	1	1	2	2	1	1	2	1	1	1	1	2	1	1	3	1	1	1	1	3	1	1	1	2	2	1	1	2	1	1	1	1	2	1	1	1	1	1	1	2	1
63	1	8	1	1	1	2	1	1	1	2	2	3	3	2	1	1	3	3	2	3	3	3	1	1	1	2	1	1	1	1	2	2	1	1	2	1	1	3	3	2	1	1	1	1	1	1	2	1
64	1	8	1	1	1	2	1	1	1	2	2	3	3	1	2	1	1	3	2	3	3	1	1	1	1	1	1	1	1	1	2	2	1	1	2	1	1	1	1	2	1	1	1	1	1	1	2	1
65	1	8	1	1	1	2	1	1	1	2	2	2	3	1	1	3	3	2	3	3	1	1	2	3	2	2	3	1	1	1	2	2	1	1	2	1	1	1	1	2	1	1	1	1	1	1	2	1
66	1	8	1	1	1	2	1	1	1	2	2	2	3	3	2	3	3	2	2	2	1	3	2	2	3	3	3	1	1	1	2	2	1	1	2	1	1	1	1	2	1	1	1	1	1	1	2	1
67	1	8	1	1	1	2	1	1	1	2	2	3	3	3	3	3	3	2	2	3	3	3	3	1	1	2	3	1	1	1	2	2	1	1	2	1	1	1	1	2	1	1	1	1	1	1	2	1
68	1	8	1	1	1	2	1	1	1	2	2	3	3	2	3	1	3	1	1	3	3	3	3	3	3	1	3	1	1	1	2	2	1	1	2	1	1	1	1	2	1	1	1	1	1	1	2	1
69	1	8	1	1	1	2	2	2	1	2	2	2	3	3	2	1	3	3	2	3	3	2	3	2	2	2	3	1	1	1	2	2	1	1	2	1	1	1	1	2	1	1	1	1	1	1	2	1
70	1	8	1	1	1	2	1	1	1	2	2	3	3	2	1	1	3	1	1	3	3	1	1	1	3	2	1	1	1	1	2	2	1	1	2	1	2	1	1	2	1	1	1	1	1	1	2	1
71	1	8	1	1	1	2	1	1	1	2	2	3	3	1	3	1	2	2	2	3	1	1	1	2	2	2	2	1	1	1	2	2	1	1	2	1	1	1	1	2	1	1	1	1	1	2	1	1
72	1	8	1	1	1	2	1	1	1	2	2	1	3	1	2	2	2	2	2	2	1	1	1	2	2	2	2	1	1	2	2	1	1	1	2	1	1	1	2	1	1	1	1	1	1	1	2	1
73	1	8	1	1	1	2	1	1	1	2	2	2	3	3	2	3	3	2	3	2	1	3	2	2	2	3	3	1	1	1	2	2	1	1	2	1	1	1	1	2	1	1	1	1	1	1	2	1
74	1	8	1	1	1	2	1	1	1	2	2	1	3	3	2	1	3	1	2	3	3	3	3	1	2	3	3	1	1	2	2	1	1	1	2	1	1	1	2	1	1	1	1	1	1	1	2	1
75	1	8	1	1	1	2	1	1	1	2	2	2	2	2	1	2	2	1	2	1	2	1	2	1	2	1	1	1	1	1	2	2	1	1	2	1	2	1	1	2	1	1	1	1	1	1	2	1
76	1	8	1	1	1	2	1	1	1	2	2	1	2	1	1	1	1	1	2	1	1	1	1	1	1	1	1	1	1	1	2	2	1	1	2	1	1	1	1	2	1	1	1	1	1	1	2	1
77	1	8	1	1	1	2	1	1	1	2	2	1	1	3	1	1	1	3	2	1	1	3	2	1	1	2	3	1	1	1	2	2	1	1	2	1	1	1	1	2	1	1	1	1	1	1	2	1
78	1	8	1	1	1	2	1	1	1	3	3	3	3	3	3	3	1	3	2	3	3	3	1	2	2	3	3	1	1	1	2	2	1	1	2	1	1	1	1	2	1	1	1	1	1	1	2	1
79	1	8	1	1	1	2	1	1	1	2	2	1	1	2	1	1	1	1	2	1	1	1	1	1	1	2	1	#NULL!	#NULL!	#NULL!	#NULL!	#NULL!	#NULL!	#NULL!	#NULL!	#NULL!	#NULL!	#NULL!	#NULL!	#NULL!	1	1	1	1	1	1	2	1
80	1	8	1	1	1	2	1	1	1	2	2	3	3	3	3	2	3	3	3	1	1	1	1	1	1	2	3	1	1	1	2	2	1	1	2	1	1	1	1	2	1	1	1	1	1	1	2	1
81	1	8	1	1	1	2	1	1	1	2	2	3	3	3	1	1	3	2	2	3	3	3	1	1	1	1	1	1	1	1	2	2	1	1	2	1	1	1	1	2	1	1	1	1	1	1	2	1
82	1	8	1	1	1	2	1	1	1	2	2	3	3	3	1	1	3	3	3	3	3	3	3	1	1	2	3	1	1	1	2	2	1	1	2	1	1	1	1	2	1	1	1	1	1	1	2	1
83	1	8	1	1	1	2	1	1	1	2	2	1	1	3	1	1	1	3	2	2	1	3	1	1	1	2	2	1	1	1	2	2	1	1	2	1	1	1	1	1	1	1	1	1	1	1	2	1
84	1	8	1	1	1	2	1	1	1	2	1	1	1	1	1	1	2	1	2	2	2	3	3	3	1	2	1	1	1	1	2	2	1	1	2	1	1	1	2	1	1	1	1	1	1	1	2	1
85	1	8	1	1	1	2	1	1	1	2	2	1	1	3	1	1	1	2	2	2	1	3	2	2	1	2	1	1	1	1	2	2	1	1	2	1	1	1	3	2	1	1	1	1	1	1	2	1
86	1	8	1	1	1	2	1	1	1	2	2	3	3	3	1	2	2	1	2	1	2	1	1	1	2	1	1	1	1	1	2	2	1	1	2	1	1	1	1	2	1	1	1	1	1	1	2	1
87	1	8	1	1	1	2	1	1	1	2	2	3	3	2	2	3	3	3	2	3	3	3	2	3	2	2	2	1	1	1	2	2	1	1	2	1	1	1	1	2	1	1	1	1	1	1	2	1
88	1	8	1	1	1	2	3	3	1	2	2	3	3	3	1	3	3	3	2	3	2	3	1	1	1	1	3	1	1	1	2	2	1	1	1	1	1	1	1	2	1	1	1	1	1	1	2	1
89	1	8	1	1	1	2	1	1	1	2	2	3	3	3	2	1	3	2	2	3	3	3	1	2	2	1	1	1	1	1	2	2	1	1	2	1	1	1	1	2	1	1	1	1	1	1	2	1
90	1	8	1	1	1	2	1	1	1	2	2	2	3	3	3	1	3	1	1	3	3	1	1	1	1	2	1	1	1	1	2	2	1	1	2	1	1	1	1	2	1	1	1	1	1	1	2	1
91	1	8	1	1	1	2	1	1	1	2	2	2	2	2	1	2	2	1	2	1	2	1	2	1	2	1	1	1	1	1	2	2	1	1	2	1	2	1	1	2	1	1	1	1	1	1	2	1
92	1	8	1	1	1	2	1	1	1	2	2	1	1	3	1	3	2	1	2	2	1	1	1	3	1	2	1	1	1	1	2	2	1	1	2	1	1	1	1	2	2	3	1	2	1	1	2	1
93	1	8	1	1	1	2	1	1	1	2	2	3	1	1	1	1	2	3	3	1	1	1	1	1	1	2	1	1	1	1	2	2	1	1	2	1	1	1	1	2	1	1	1	1	1	1	2	1
94	1	8	1	1	1	2	2	1	1	2	2	3	3	1	2	1	2	2	2	3	1	1	1	1	1	3	2	2	2	1	2	2	1	1	1	2	1	2	3	2	1	1	1	1	1	1	2	1
95	1	8	1	1	1	2	1	1	1	2	2	3	1	2	1	1	2	1	2	1	1	1	1	1	1	2	1	1	1	1	2	2	1	1	2	1	1	1	1	2	1	1	1	1	1	1	2	1
96	1	8	1	1	1	2	1	1	1	2	2	1	1	2	2	2	2	2	2	2	1	2	2	1	1	1	1	1	1	1	2	2	1	1	2	1	1	1	1	2	1	1	1	1	1	1	2	1
97	1	8	1	1	1	2	1	1	1	2	2	3	3	3	1	2	3	3	3	1	1	1	1	1	1	2	3	1	1	1	2	2	1	1	2	1	1	1	1	2	1	1	1	1	1	1	2	1
98	1	8	1	1	1	2	1	1	1	2	2	3	3	3	3	3	3	1	2	3	3	3	3	3	3	3	3	#NULL!	#NULL!	#NULL!	#NULL!	#NULL!	#NULL!	#NULL!	#NULL!	#NULL!	#NULL!	#NULL!	#NULL!	#NULL!	1	1	1	1	1	1	2	1
99	1	8	1	1	1	2	1	1	1	2	2	3	3	1	1	1	3	1	1	3	3	3	1	1	1	1	1	1	1	1	2	2	1	1	2	1	1	1	1	2	1	1	1	1	1	1	2	1
100	1	8	1	1	1	2	1	1	1	2	2	1	1	3	1	1	3	2	2	3	3	3	1	1	1	1	1	1	1	1	2	2	1	1	3	1	1	1	3	1	1	1	1	1	1	1	2	1
101	1	8	1	1	1	2	1	1	1	2	2	3	3	1	1	2	3	3	3	1	1	1	1	1	1	2	1	1	1	1	2	2	1	1	2	1	1	1	1	2	1	1	1	1	1	1	2	1
102	1	8	1	1	1	2	1	1	1	2	2	1	1	2	1	1	2	1	2	1	1	1	1	1	1	2	1	1	1	1	2	2	1	1	2	1	1	1	1	2	1	1	1	1	1	1	2	1
103	1	8	1	1	1	2	1	1	1	2	2	1	1	2	1	1	1	1	2	1	1	1	1	1	1	2	1	1	1	1	2	2	1	1	2	1	1	1	1	2	1	1	1	1	1	1	2	1
104	1	8	1	1	1	2	#NULL!	#NULL!	#NULL!	#NULL!	#NULL!	#NULL!	#NULL!	#NULL!	#NULL!	#NULL!	#NULL!	#NULL!	#NULL!	#NULL!	#NULL!	#NULL!	#NULL!	#NULL!	#NULL!	#NULL!	#NULL!	1	1	1	2	2	1	1	2	1	1	1	1	2	1	1	1	1	1	1	2	1
105	1	8	1	1	1	2	#NULL!	#NULL!	#NULL!	#NULL!	#NULL!	#NULL!	#NULL!	#NULL!	#NULL!	#NULL!	#NULL!	#NULL!	#NULL!	#NULL!	#NULL!	#NULL!	#NULL!	#NULL!	#NULL!	#NULL!	#NULL!	1	1	2	2	1	1	1	2	1	1	1	2	1	1	1	1	1	1	1	2	1
106	1	8	1	1	1	1	1	1	1	2	2	3	3	2	1	1	1	3	2	2	3	3	1	1	1	2	1	1	1	1	2	2	1	1	2	1	1	1	1	2	1	1	1	1	1	1	2	1
107	1	8	1	1	1	1	1	1	1	2	2	1	1	1	2	2	2	1	2	2	1	2	3	1	1	1	1	1	1	1	2	2	1	1	2	1	1	1	1	2	1	1	1	1	1	1	2	1
108	1	8	1	1	1	1	1	1	1	2	2	3	3	3	3	2	3	3	3	1	1	1	1	1	2	3	3	1	2	1	2	2	1	1	2	1	2	1	1	2	1	1	1	1	1	1	2	1
109	1	8	1	1	1	1	1	1	1	2	1	3	1	1	1	1	1	1	2	3	3	3	3	3	3	3	3	1	1	1	2	2	1	1	2	1	1	1	1	2	1	1	1	1	1	1	2	1
110	1	8	1	1	1	1	2	2	1	2	2	1	1	1	1	1	2	1	2	2	1	2	1	2	2	1	2	2	2	1	2	2	1	1	2	1	2	1	1	2	1	1	1	1	1	1	2	1
111	1	8	1	1	1	1	3	3	3	2	2	3	3	3	1	1	3	2	2	3	3	3	3	1	2	1	2	1	1	1	2	2	1	1	1	1	1	3	3	3	1	1	1	1	1	1	2	1
112	1	8	1	1	1	1	1	1	1	2	2	1	2	1	1	1	2	1	2	3	3	2	3	1	1	1	1	1	1	1	2	2	1	1	2	1	2	1	1	2	1	1	1	1	1	1	2	1
113	1	8	1	1	1	1	1	1	1	2	2	1	1	2	1	1	1	1	2	3	3	1	2	2	2	1	1	1	1	1	2	2	1	1	2	1	1	1	2	2	1	1	1	1	2	2	1	1
114	1	8	1	1	1	1	1	1	1	2	2	3	3	2	1	1	3	1	1	3	3	1	1	1	1	2	1	1	1	2	2	1	2	2	1	2	1	1	2	1	1	1	1	1	1	1	2	1
115	1	8	1	1	1	1	1	1	1	2	2	2	1	2	2	1	1	1	2	1	2	1	1	1	1	2	1	1	1	1	2	2	1	1	2	1	1	1	1	2	1	1	1	1	1	1	2	1
116	1	8	1	1	1	1	1	1	1	2	2	1	3	1	1	1	2	1	2	3	3	2	1	1	1	1	2	1	1	1	2	2	1	1	2	1	1	1	1	2	1	1	1	1	1	1	2	1
117	1	8	1	1	1	1	1	1	1	2	2	1	1	3	3	3	1	3	2	3	3	3	1	1	1	2	3	1	1	2	2	1	1	1	2	1	1	1	2	1	1	2	1	1	1	1	2	2
118	1	8	1	1	1	1	1	1	1	2	2	3	3	1	3	3	3	1	2	3	3	3	3	3	3	3	3	1	1	1	2	2	1	1	1	1	1	3	3	2	#NULL!	#NULL!	#NULL!	#NULL!	#NULL!	#NULL!	#NULL!	#NULL!
119	1	8	1	1	1	1	1	1	1	2	2	1	1	1	1	1	3	3	2	2	2	2	2	2	1	2	2	1	1	1	2	2	1	1	2	1	1	1	1	2	1	1	1	1	1	1	2	1
120	2	8	1	1	1	1	1	1	1	2	2	3	3	3	1	3	3	3	3	2	3	1	3	1	1	2	3	1	1	1	2	2	1	1	2	1	2	1	1	2	1	1	1	1	1	1	2	1
121	2	8	1	1	1	1	1	1	1	2	2	2	1	1	1	1	2	3	2	3	3	1	1	1	1	2	3	1	1	1	2	2	1	1	2	1	2	1	1	2	1	1	1	1	1	1	2	1
122	2	8	1	1	1	1	1	1	1	2	2	2	3	1	1	1	3	3	2	3	3	1	1	1	1	2	3	1	1	1	2	2	1	1	2	2	1	3	1	2	1	1	1	1	1	1	2	1
123	2	8	1	1	1	1	1	1	1	2	2	3	3	3	1	2	3	2	2	2	3	3	1	2	3	3	3	1	1	1	2	2	1	1	2	1	1	1	1	2	1	1	1	1	1	1	2	2
124	2	8	1	1	1	1	1	1	1	2	2	2	1	1	1	3	2	2	2	3	3	1	1	1	1	2	3	1	1	1	2	2	1	1	2	1	1	1	1	2	1	1	1	1	1	1	2	1
125	2	8	1	1	1	1	1	1	2	3	3	1	3	3	3	3	3	2	2	3	3	3	3	2	1	2	3	1	1	1	2	2	1	1	2	1	1	1	1	2	1	1	1	1	1	1	2	1
126	2	8	1	1	1	1	1	1	1	2	2	3	3	1	1	2	3	2	2	3	3	3	2	2	1	2	3	1	1	1	2	2	1	1	2	1	1	1	1	2	1	1	1	1	1	1	2	1
127	2	8	1	1	1	1	2	2	1	2	2	2	1	1	1	1	1	2	2	3	1	3	1	1	1	1	3	2	2	1	2	2	3	2	1	1	1	1	2	2	1	1	1	1	1	1	2	1
128	2	8	1	1	1	1	2	2	1	2	2	1	1	2	1	2	1	2	1	1	2	1	2	1	1	2	1	1	1	2	2	2	1	1	2	1	1	1	1	2	1	1	1	1	1	1	2	1
129	2	8	1	1	1	1	1	1	1	2	2	2	2	3	1	3	3	3	2	3	3	3	3	1	2	1	2	1	1	1	2	2	2	2	3	1	3	3	3	2	3	3	3	3	1	2	1	2
130	2	8	1	1	1	1	2	2	2	2	1	1	2	2	1	1	2	1	1	3	1	2	1	1	3	1	1	1	1	1	2	2	3	3	1	3	3	3	3	2	1	3	3	3	2	2	1	2
131	2	8	1	1	1	1	1	1	1	2	2	1	1	1	1	1	1	1	1	2	1	1	1	1	1	1	1	1	1	1	2	2	1	1	1	1	1	1	1	1	2	1	1	1	1	1	1	1
132	2	8	1	1	1	1	1	1	1	2	2	1	1	1	1	1	1	1	1	1	1	1	1	1	1	1	1	1	1	1	2	2	1	1	1	1	1	1	1	1	1	1	2	2	2	2	2	2
133	2	8	1	1	1	1	1	1	1	2	2	3	1	1	1	1	2	1	2	1	1	1	1	1	1	1	1	1	1	1	2	2	3	3	1	2	3	3	1	2	1	1	3	3	2	2	2	2
134	1	8	1	1	1	1	1	1	1	3	3	3	2	2	2	2	2	3	3	3	3	3	3	3	3	3	3	1	1	1	2	2	3	3	3	2	2	3	3	3	1	1	3	2	3	2	2	2
135	1	8	1	1	1	1	1	1	1	2	2	3	3	3	1	1	3	3	2	3	3	3	1	1	1	2	1	1	1	1	2	2	3	3	1	3	3	3	3	3	1	1	2	3	3	2	1	2
136	1	8	1	1	1	1	1	1	1	2	2	1	1	1	1	3	3	3	2	2	2	2	2	2	1	2	2	1	1	1	1	2	2	1	1	1	1	3	3	3	2	2	2	2	2	1	2	2
137	1	8	1	1	1	1	1	1	1	2	1	1	2	1	1	1	1	1	2	1	1	1	2	1	1	1	1	1	1	1	2	2	1	1	1	1	2	3	3	3	2	2	2	2	2	1	2	2
138	1	8	1	1	1	1	1	1	1	2	2	1	1	2	2	1	1	2	1	1	3	1	3	3	1	3	3	1	1	1	2	2	3	3	1	3	1	2	3	3	1	2	3	2	1	1	2	2
139	1	8	1	1	1	1	1	1	1	2	2	3	1	2	1	1	2	1	1	1	1	1	1	1	1	2	1	1	1	1	2	2	1	1	2	1	1	1	1	2	1	1	1	1	1	1	2	1
140	1	8	1	1	1	1	1	1	1	2	2	3	3	2	1	1	2	1	1	1	1	1	1	1	1	1	1	1	1	1	2	2	1	1	2	1	1	1	1	2	1	1	1	1	1	1	2	1
141	1	8	1	1	1	1	1	1	1	2	2	3	3	1	3	3	2	1	2	3	3	3	3	3	3	3	3	1	1	1	2	2	1	1	2	1	1	1	1	2	#NULL!	#NULL!	#NULL!	#NULL!	#NULL!	#NULL!	#NULL!	#NULL!
142	2	8	1	1	1	1	1	1	1	2	2	3	3	3	1	1	3	3	2	3	3	3	1	1	1	2	2	1	1	1	2	2	1	1	2	2	1	3	1	2	1	1	1	1	1	1	2	1
143	2	8	1	1	1	1	1	1	1	2	3	2	1	2	1	1	3	3	3	3	1	3	1	1	1	2	3	1	1	1	2	2	1	1	2	1	1	1	1	2	1	1	1	1	1	1	2	2
144	2	8	1	1	1	1	1	1	1	2	3	2	1	2	1	1	3	3	3	3	1	3	1	1	1	2	3	1	1	1	2	2	1	1	2	1	1	1	1	2	1	1	1	1	1	1	2	1
145	2	8	1	1	1	1	1	1	1	2	2	2	1	2	1	1	3	3	3	3	1	3	1	1	1	2	3	1	1	1	2	2	1	1	2	1	1	1	1	2	1	1	1	1	1	1	2	1
146	2	8	1	1	1	1	1	1	1	2	2	1	1	1	1	1	3	3	2	2	3	3	2	1	1	2	1	1	1	1	2	2	1	1	2	1	1	1	1	2	1	1	1	1	1	1	2	1
147	2	8	1	1	1	1	1	1	1	2	2	3	3	3	1	3	1	1	2	3	3	3	1	1	1	2	1	2	2	1	2	2	3	2	1	1	1	1	2	2	1	1	1	1	1	1	2	1
148	2	8	1	1	1	1	1	1	1	2	2	3	3	3	3	3	3	3	3	3	3	3	3	3	3	3	3	1	1	2	2	2	1	1	2	1	1	1	1	2	1	1	1	1	1	1	2	1
149	2	8	1	1	1	1	1	1	1	1	1	1	1	1	1	1	1	1	1	1	1	1	1	1	1	1	1	1	1	1	2	2	2	2	3	1	3	3	3	2	3	3	3	3	1	2	1	2
150	2	8	1	1	1	1	1	1	1	2	2	3	3	2	1	2	2	1	2	3	3	1	3	2	2	2	3	1	1	1	2	2	3	3	1	3	3	3	3	2	1	3	3	3	2	2	1	2
151	1	8	1	1	1	1	1	1	1	2	2	1	1	2	1	1	1	1	2	1	1	3	3	3	1	1	1	1	1	1	2	2	1	1	1	1	1	1	1	1	2	1	1	1	1	1	1	1
152	1	8	1	1	1	1	1	1	1	2	2	1	1	2	2	1	1	1	2	1	1	3	3	3	3	1	1	1	1	1	2	2	1	1	1	1	1	1	1	1	1	1	2	2	2	2	2	2
153	1	8	1	1	1	1	1	1	1	1	1	1	1	1	1	1	1	1	1	1	1	1	1	1	1	1	1	1	1	1	2	2	3	3	1	2	3	3	1	2	1	1	3	3	2	2	2	2
154	1	8	1	1	1	1	1	1	1	2	2	1	1	2	2	1	1	1	2	1	1	1	1	1	1	1	1	1	1	1	2	2	3	3	3	2	2	3	3	3	1	1	3	2	3	2	2	2
155	1	8	1	1	1	1	1	1	1	2	2	1	1	1	2	2	2	1	2	1	1	1	1	1	1	2	2	1	1	1	2	2	3	3	1	3	3	3	3	3	1	1	2	3	3	2	1	2
156	2	8	1	1	1	1	1	1	1	2	2	3	3	2	1	1	1	1	1	1	1	1	1	1	1	1	1	1	1	1	2	2	1	1	2	2	1	3	1	2	#NULL!	#NULL!	#NULL!	#NULL!	#NULL!	#NULL!	#NULL!	#NULL!
157	1	8	1	1	1	1	1	1	1	2	2	1	2	1	1	1	2	1	2	2	1	2	3	1	1	1	1	1	1	1	2	2	3	3	1	2	3	3	1	2	1	1	3	3	2	2	2	2
158	1	8	1	1	1	1	1	1	1	2	2	1	2	1	1	1	2	1	2	2	1	2	3	1	1	1	1	1	1	1	2	2	3	3	3	2	2	3	3	3	1	1	3	2	3	2	2	2
159	1	8	1	1	1	1	1	1	1	2	2	3	3	1	3	3	1	1	3	3	3	3	#NULL!	3	3	3	3	#NULL!	#NULL!	#NULL!	#NULL!	#NULL!	#NULL!	#NULL!	#NULL!	#NULL!	#NULL!	#NULL!	#NULL!	#NULL!	1	1	1	1	1	1	2	1
160	2	8	1	1	1	1	1	1	1	2	2	1	1	2	3	3	3	3	3	3	1	1	1	1	3	3	3	1	1	1	2	2	1	1	1	1	1	1	1	1	1	1	2	2	2	2	2	2
161	1	8	1	1	1	1	1	1	1	2	2	1	1	2	1	1	1	1	2	1	1	3	3	3	1	1	1	1	1	1	2	2	3	3	1	2	3	3	1	2	1	1	3	3	2	2	2	2
162	1	8	1	1	1	1	1	1	1	2	2	1	1	2	2	1	1	1	2	1	1	3	3	3	3	1	1	1	1	1	2	2	3	3	3	2	2	3	3	3	1	1	3	2	3	2	2	2
163	1	8	1	1	1	1	1	1	1	1	1	1	1	1	1	1	1	1	1	1	1	1	1	1	1	1	1	1	1	1	2	2	3	3	1	3	3	3	3	3	1	1	2	3	3	2	1	2
164	1	8	1	1	1	1	1	1	1	2	2	3	3	3	3	3	3	3	3	3	3	3	3	3	3	3	3	#NULL!	#NULL!	#NULL!	#NULL!	#NULL!	#NULL!	#NULL!	#NULL!	#NULL!	#NULL!	#NULL!	#NULL!	#NULL!	1	1	1	1	1	1	2	1
165	2	8	1	1	1	1	1	1	1	2	2	3	3	3	1	3	1	1	2	3	3	3	1	1	1	2	1	1	1	1	2	2	1	1	1	1	1	1	1	1	1	1	2	2	2	2	2	2
166	2	8	1	1	1	1	1	1	1	2	2	3	3	3	3	3	3	3	3	3	3	3	3	3	3	3	3	1	1	1	2	2	3	3	1	2	3	3	1	2	1	1	3	3	2	2	2	2
167	2	8	1	1	1	1	1	1	1	1	1	1	1	1	1	1	1	1	1	1	1	1	1	1	1	1	1	1	1	1	2	2	3	3	3	2	2	3	3	3	1	1	3	2	3	2	2	2
168	2	8	1	1	1	1	1	1	1	2	2	3	3	2	1	2	2	1	2	3	3	1	3	2	2	2	3	1	1	1	2	2	3	3	1	3	3	3	3	3	1	1	2	3	3	2	1	2
169	1	8	1	1	1	1	1	1	1	2	2	3	3	3	2	3	3	1	2	3	3	1	3	3	3	3	3	#NULL!	#NULL!	#NULL!	#NULL!	#NULL!	#NULL!	#NULL!	#NULL!	#NULL!	#NULL!	#NULL!	#NULL!	#NULL!	1	1	1	1	1	1	2	1
170	1	8	1	1	1	1	1	1	1	2	2	3	3	3	1	3	1	1	2	3	3	3	1	1	1	2	1	1	1	1	2	2	1	1	2	1	1	1	1	2	1	1	1	1	1	1	2	1
171	1	8	1	1	1	1	1	1	1	2	2	3	3	1	1	3	2	2	2	3	3	1	1	1	1	2	3	1	1	1	2	2	1	1	2	1	1	1	1	2	1	1	1	1	1	1	2	1
172	1	8	1	1	1	1	1	1	1	2	2	1	1	2	1	1	2	1	1	1	1	1	1	1	1	2	1	1	2	1	2	2	1	1	2	1	2	1	1	2	1	1	1	1	1	1	2	1
173	1	8	1	1	1	1	1	1	1	2	2	3	3	1	2	1	1	3	3	3	3	1	1	1	1	1	1	1	1	1	2	2	1	1	2	1	1	1	1	2	1	1	1	1	1	1	2	1
174	1	8	1	1	1	1	1	1	1	2	2	3	3	2	1	1	1	3	2	2	3	3	1	1	1	2	1	2	2	1	2	2	1	1	2	1	2	1	1	2	1	1	1	1	1	1	2	1
175	1	8	1	1	1	1	1	1	1	2	2	3	3	2	1	1	1	3	2	2	3	3	1	1	1	2	1	1	1	1	2	2	1	1	1	1	1	3	3	3	1	1	1	1	1	1	2	1
176	1	8	1	1	1	1	1	1	1	2	2	1	1	1	2	2	2	1	2	2	1	2	3	1	1	1	1	1	1	1	2	2	1	1	2	1	2	1	1	2	1	1	1	1	1	1	2	1
177	1	8	1	1	1	1	1	1	1	2	2	3	3	3	3	2	3	3	3	1	1	1	1	1	2	3	3	1	1	1	2	2	1	1	2	1	1	1	2	2	1	1	1	1	2	2	1	1
178	1	8	1	1	1	1	1	1	1	2	1	3	1	1	1	1	1	1	2	3	3	3	3	3	3	3	3	1	1	2	2	1	2	2	1	2	1	1	2	1	1	1	1	1	1	1	2	1
179	1	8	1	1	1	1	2	2	1	2	2	1	1	1	1	1	2	1	2	2	1	2	1	2	2	1	2	1	1	1	2	2	1	1	2	1	1	1	1	2	1	1	1	1	1	1	2	1
180	1	8	1	1	1	1	1	1	1	2	2	1	1	1	1	1	2	1	2	3	3	3	1	2	1	2	2	#NULL!	#NULL!	#NULL!	#NULL!	#NULL!	#NULL!	#NULL!	#NULL!	#NULL!	#NULL!	#NULL!	#NULL!	#NULL!	1	1	1	1	1	1	2	1
181	1	8	1	1	1	1	1	1	1	2	2	1	1	2	1	1	1	1	2	1	2	1	3	3	1	3	3	1	1	1	2	2	1	1	2	1	1	1	1	2	1	1	1	1	1	1	2	1
182	1	8	1	1	1	1	1	1	1	2	2	3	3	2	1	1	3	1	2	3	3	3	3	1	1	2	1	1	1	1	2	2	1	1	2	1	1	1	1	2	1	1	1	1	1	1	2	1
183	1	8	1	1	1	1	1	1	1	2	2	1	1	2	1	1	2	1	1	1	1	1	1	1	1	2	1	1	2	1	2	2	1	1	2	1	2	1	1	2	1	1	1	1	1	1	2	1
184	1	8	1	1	1	1	1	1	1	2	2	1	2	2	2	1	1	1	2	1	2	1	2	2	1	2	2	1	1	1	2	2	1	1	2	1	1	1	1	2	1	1	1	1	1	1	2	1
185	1	8	1	1	1	1	1	2	1	1	2	2	1	1	2	1	1	1	1	1	1	1	1	3	3	3	3	2	2	1	2	2	1	1	2	1	2	1	1	2	1	1	1	1	1	1	2	1
186	1	8	1	1	1	1	1	1	1	2	2	3	3	3	3	2	3	3	3	1	1	1	1	1	1	2	3	1	1	1	2	2	1	1	1	1	1	3	3	3	1	1	1	1	1	1	2	1
187	1	8	1	1	1	1	1	1	1	2	2	1	1	2	2	1	1	1	2	1	1	3	3	3	1	1	1	1	1	1	2	2	1	1	2	1	2	1	1	2	1	1	1	1	1	1	2	1
188	1	8	1	1	1	1	1	1	1	2	2	3	3	3	1	1	1	1	3	3	1	1	1	3	2	2	2	1	1	1	2	2	1	1	2	1	1	1	2	2	1	1	1	1	2	2	1	1
189	1	8	1	1	1	1	1	1	1	2	2	1	1	3	1	1	1	2	2	1	1	1	1	1	1	2	1	1	1	2	2	1	2	2	1	2	1	1	2	1	1	1	1	1	1	1	2	1
190	1	8	1	1	1	1	1	1	1	2	2	1	1	1	1	1	1	3	2	1	1	1	1	1	1	1	2	1	1	1	2	2	1	1	2	1	1	1	1	2	1	1	1	1	1	1	2	1
191	1	8	1	1	1	1	1	1	1	2	2	2	1	1	2	2	2	1	1	2	1	1	1	1	1	1	1	1	1	1	2	2	1	1	2	2	1	3	1	2	1	1	1	1	1	1	2	1
192	1	8	1	1	1	1	1	1	1	2	2	2	1	1	1	2	1	2	1	2	2	1	2	1	1	1	1	1	1	1	2	2	1	1	2	1	1	1	1	2	1	1	1	1	1	1	2	2
193	2	8	1	1	1	1	1	1	1	1	3	3	1	2	1	1	3	1	1	1	3	3	3	3	3	1	2	1	1	1	2	2	1	1	2	1	1	1	1	2	1	1	1	1	1	1	2	1
194	2	8	1	1	1	1	1	1	1	2	2	3	3	2	2	1	2	1	2	2	2	1	1	1	1	2	2	1	1	1	2	2	1	1	2	1	1	1	1	2	1	1	1	1	1	1	2	1
195	2	8	1	1	1	1	1	1	1	2	2	3	3	1	1	1	3	1	1	3	3	3	3	1	2	1	1	1	1	1	2	2	1	1	2	1	1	1	1	2	1	1	1	1	1	1	2	1
196	2	8	1	1	1	1	1	1	1	2	2	3	3	3	3	3	3	3	2	3	3	3	3	1	2	2	1	2	2	1	2	2	3	2	1	1	1	1	2	2	1	1	1	1	1	1	2	1
197	2	8	1	1	1	1	1	1	1	2	2	3	3	3	3	1	3	1	1	3	3	3	3	1	1	1	3	1	1	2	2	2	1	1	2	1	1	1	1	2	1	1	1	1	1	1	2	1
198	2	8	1	1	1	1	1	1	1	2	2	3	3	3	2	1	3	1	2	3	3	3	2	2	1	2	2	1	1	1	2	2	2	2	3	1	3	3	3	2	3	3	3	3	1	2	1	2
199	2	8	1	1	1	1	1	1	1	2	2	3	3	2	1	3	3	1	1	3	3	3	3	3	3	1	3	1	1	1	2	2	3	3	1	3	3	3	3	2	1	3	3	3	2	2	1	2
200	2	8	1	1	1	1	1	1	1	2	2	1	2	1	1	1	2	1	2	2	1	2	3	1	1	1	1	1	1	1	2	2	1	1	2	1	1	1	1	2	1	1	1	1	1	1	2	1
201	2	8	1	1	1	1	1	1	1	2	2	3	1	1	2	1	1	3	2	3	3	1	1	1	1	1	1	1	1	1	2	2	1	1	2	1	2	1	1	2	1	1	1	1	1	1	2	1
202	1	8	1	1	1	1	1	1	1	2	2	2	1	2	2	1	2	1	2	1	1	1	1	1	1	2	1	1	1	1	2	2	1	1	2	1	1	1	2	2	1	1	1	1	2	2	1	1
203	2	8	1	1	1	1	1	1	1	1	3	3	1	2	1	1	3	1	1	1	3	3	3	3	3	1	2	1	1	2	2	1	2	2	1	2	1	1	2	1	1	1	1	1	1	1	2	1
204	1	8	1	1	1	1	1	1	1	2	2	3	3	2	3	3	1	2	2	3	1	1	1	1	2	2	2	1	1	1	2	2	1	1	2	1	1	1	1	2	1	1	1	1	1	1	2	1
205	1	8	1	1	1	1	1	1	2	2	2	3	3	1	1	2	3	3	2	2	3	3	3	3	2	2	2	1	1	1	2	2	1	1	2	2	1	3	1	2	1	1	1	1	1	1	2	1
206	1	8	1	1	1	1	1	1	1	2	2	2	1	1	1	2	1	2	1	2	2	1	2	1	1	1	1	1	1	1	2	2	1	1	2	1	1	1	1	2	1	1	1	1	1	1	2	2
207	1	8	1	1	1	1	2	2	1	2	2	2	3	3	2	1	3	3	2	3	3	2	3	2	2	2	3	1	1	1	2	2	3	1	2	1	1	1	1	2	1	1	1	1	1	1	2	1
208	1	8	1	1	1	1	#NULL!	#NULL!	#NULL!	#NULL!	#NULL!	#NULL!	#NULL!	#NULL!	#NULL!	#NULL!	#NULL!	#NULL!	#NULL!	#NULL!	#NULL!	#NULL!	#NULL!	#NULL!	#NULL!	#NULL!	#NULL!	1	1	1	2	2	1	1	2	1	1	1	1	2	1	1	1	1	1	1	2	1
209	2	8	1	1	1	1	#NULL!	#NULL!	#NULL!	#NULL!	#NULL!	#NULL!	#NULL!	#NULL!	#NULL!	#NULL!	#NULL!	#NULL!	#NULL!	#NULL!	#NULL!	#NULL!	#NULL!	#NULL!	#NULL!	#NULL!	#NULL!	1	1	1	2	2	1	1	2	1	1	1	1	2	1	1	1	1	1	1	2	2
210	2	8	1	1	1	1	#NULL!	#NULL!	#NULL!	#NULL!	#NULL!	#NULL!	#NULL!	#NULL!	#NULL!	#NULL!	#NULL!	#NULL!	#NULL!	#NULL!	#NULL!	#NULL!	#NULL!	#NULL!	#NULL!	#NULL!	#NULL!	#NULL!	#NULL!	#NULL!	#NULL!	#NULL!	#NULL!	#NULL!	#NULL!	#NULL!	#NULL!	#NULL!	#NULL!	#NULL!	1	1	1	1	1	1	2	1
211	2	8	1	1	1	1	#NULL!	#NULL!	#NULL!	#NULL!	#NULL!	#NULL!	#NULL!	#NULL!	#NULL!	#NULL!	#NULL!	#NULL!	#NULL!	#NULL!	#NULL!	#NULL!	#NULL!	#NULL!	#NULL!	#NULL!	#NULL!	#NULL!	#NULL!	#NULL!	#NULL!	#NULL!	#NULL!	#NULL!	#NULL!	#NULL!	#NULL!	#NULL!	#NULL!	#NULL!	1	1	1	1	1	1	2	2
212	2	8	1	1	1	1	#NULL!	#NULL!	#NULL!	#NULL!	#NULL!	#NULL!	#NULL!	#NULL!	#NULL!	#NULL!	#NULL!	#NULL!	#NULL!	#NULL!	#NULL!	#NULL!	#NULL!	#NULL!	#NULL!	#NULL!	#NULL!	#NULL!	#NULL!	#NULL!	#NULL!	#NULL!	#NULL!	#NULL!	#NULL!	#NULL!	#NULL!	#NULL!	#NULL!	#NULL!	1	1	1	1	1	1	2	1
213	1	8	1	1	1	1	#NULL!	#NULL!	#NULL!	#NULL!	#NULL!	#NULL!	#NULL!	#NULL!	#NULL!	#NULL!	#NULL!	#NULL!	#NULL!	#NULL!	#NULL!	#NULL!	#NULL!	#NULL!	#NULL!	#NULL!	#NULL!	#NULL!	#NULL!	#NULL!	#NULL!	#NULL!	#NULL!	#NULL!	#NULL!	#NULL!	#NULL!	#NULL!	#NULL!	#NULL!	1	1	1	1	1	1	2	1
214	1	8	1	1	1	1	#NULL!	#NULL!	#NULL!	#NULL!	#NULL!	#NULL!	#NULL!	#NULL!	#NULL!	#NULL!	#NULL!	#NULL!	#NULL!	#NULL!	#NULL!	#NULL!	#NULL!	#NULL!	#NULL!	#NULL!	#NULL!	#NULL!	#NULL!	#NULL!	#NULL!	#NULL!	#NULL!	#NULL!	#NULL!	#NULL!	#NULL!	#NULL!	#NULL!	#NULL!	1	1	1	1	1	1	2	1
215	2	8	1	1	1	1	#NULL!	#NULL!	#NULL!	#NULL!	#NULL!	#NULL!	#NULL!	#NULL!	#NULL!	#NULL!	#NULL!	#NULL!	#NULL!	#NULL!	#NULL!	#NULL!	#NULL!	#NULL!	#NULL!	#NULL!	#NULL!	#NULL!	#NULL!	#NULL!	#NULL!	#NULL!	#NULL!	#NULL!	#NULL!	#NULL!	#NULL!	#NULL!	#NULL!	#NULL!	1	1	1	1	1	1	2	1
