# Supplementary material for: Effectiveness of the SmartShield for knowledge on sexual abuse prevention among primary school children in Malaysia: A quasi-experimental study
Source: PLoS One. 2025 Oct 9;20(10):e0334401. doi: 10.1371/journal.pone.0334401 (PMC12510487; doi:10.1371/journal.pone.0334401)
Supplement: S2 Data — (XLS) [file pone.0334401.s002.xls]

## Sheet: Knowledge Level 2
ID	Sex	Race	Religion	Zon	Group	BK1	BK2	BK3	BK4	BK5NR	BK6	BK7	BK8	BK9	BK10	BK11	BK12NR	BK13	BK14	BK15	BK16	BK17NR	BK18	BK19	BK20	BK21	BK22	BK23	BK24	BK25	BK26	BK27	BK28	BK29	BK30	BK31	BK32	BK33	BK34	BK35	BK36	BK37	BK38	BK39	BK40	BK41	BK42	BK43	BK44
1	2	1	1	1	2	3	1	1	1	2	3	3	2	3	2	2	2	2	3	3	1	3	1	1	1	1	3	3	1	1	1	1	1	1	1	3	1	1	3	3	3	3	3	3	3	3	1	3	3
2	2	1	1	1	2	1	1	2	1	2	2	3	2	2	2	2	2	3	1	3	1	3	1	1	3	3	2	1	1	1	1	1	1	1	1	3	1	1	3	3	3	3	3	3	3	3	3	3	3
3	2	1	1	1	2	2	1	1	1	2	2	1	2	1	2	1	1	1	3	1	1	1	1	2	3	3	2	2	1	2	2	1	1	3	1	2	1	1	1	3	1	2	1	3	3	1	3	3	3
4	2	1	1	1	2	1	1	3	2	2	2	3	1	3	1	1	1	3	3	3	3	1	3	3	3	3	3	1	1	1	1	1	1	1	1	1	1	1	3	3	3	3	3	3	3	3	3	3	3
5	2	1	1	1	2	1	1	3	1	1	3	3	3	2	2	2	3	3	3	3	3	3	3	3	3	3	2	1	2	2	2	1	1	1	3	3	1	1	3	3	3	3	3	3	3	3	3	3	3
6	2	1	1	1	2	1	1	1	1	2	2	1	2	1	1	1	2	1	1	1	1	2	1	1	1	1	1	1	1	1	1	1	1	1	1	1	1	1	1	1	2	1	1	3	3	3	3	3	3
7	2	1	1	1	2	1	1	1	1	2	1	1	3	1	2	2	2	2	1	2	3	2	1	3	3	1	3	2	1	1	1	1	1	1	1	1	1	1	3	3	1	1	3	2	3	1	3	3	3
8	2	1	1	1	2	1	1	1	1	2	2	3	3	1	1	1	2	1	3	3	3	2	3	3	3	1	1	1	3	1	1	1	1	1	1	3	1	1	1	1	2	1	3	1	1	3	3	3	3
9	2	1	1	1	2	1	1	1	1	2	1	1	3	1	2	2	2	2	1	2	3	2	1	3	3	1	3	2	1	1	1	1	1	1	1	1	1	1	3	3	1	1	3	2	3	1	3	3	3
10	2	1	1	1	2	1	3	3	1	1	3	3	2	1	1	1	1	1	2	3	1	2	1	1	3	3	3	3	1	1	1	1	1	1	1	1	1	1	3	3	3	1	3	3	3	3	3	3	3
11	2	1	1	1	2	1	1	1	1	2	3	2	2	3	3	1	1	1	3	3	3	3	1	3	3	3	3	1	1	1	1	1	1	1	1	1	1	1	3	3	3	1	1	3	3	3	3	3	3
12	2	1	1	1	2	1	1	3	1	2	1	1	3	3	3	1	1	1	3	3	3	3	1	1	3	3	3	1	1	1	1	1	1	1	1	1	1	1	3	3	3	1	3	3	3	3	3	3	3
13	2	1	1	1	2	1	1	2	1	2	1	1	3	3	1	1	2	1	1	2	1	2	1	1	1	1	1	1	1	1	1	1	1	1	1	1	1	1	3	2	2	1	1	2	3	3	3	3	3
14	2	1	1	1	2	1	1	1	1	2	1	1	3	1	1	1	2	1	1	1	1	2	1	1	1	1	2	2	1	1	1	1	1	1	1	1	1	1	1	2	2	2	1	2	3	3	3	3	3
15	2	1	1	1	2	1	1	2	1	2	3	3	3	1	1	1	2	3	1	1	1	3	1	1	1	1	3	3	1	1	1	1	1	1	1	3	1	1	3	3	3	3	3	3	3	3	3	3	3
16	2	1	1	1	2	2	3	3	1	2	3	3	3	3	3	1	2	3	2	3	3	3	1	3	3	3	1	1	1	1	1	1	1	1	1	1	1	1	3	3	3	3	3	3	3	3	3	3	3
17	2	1	1	1	2	1	3	3	1	2	3	3	2	2	1	1	1	1	1	3	3	3	1	3	1	1	2	1	1	2	1	1	1	1	1	3	1	1	3	2	1	3	1	2	3	2	3	3	3
18	2	1	1	1	2	2	1	3	1	2	3	2	1	1	1	2	2	2	2	3	3	3	3	1	1	1	1	1	1	1	1	1	1	1	1	1	1	1	3	3	1	1	1	1	3	1	1	1	1
19	2	1	1	1	2	3	3	3	1	2	3	3	3	2	2	2	3	3	3	3	3	2	2	2	3	3	2	1	3	2	2	1	1	1	3	2	1	1	3	3	3	3	3	3	3	3	3	3	3
20	2	1	1	1	2	1	2	1	2	2	3	1	3	1	2	1	2	3	3	1	3	3	1	1	3	1	2	1	1	1	1	1	1	1	1	1	1	1	3	3	3	3	3	2	3	3	3	3	3
21	2	1	1	1	2	1	1	1	1	2	1	1	3	1	1	1	2	1	2	1	1	2	1	1	1	1	2	1	1	1	1	1	1	1	1	1	1	1	3	1	2	1	1	1	3	3	3	3	3
22	2	1	1	1	2	1	1	3	1	2	3	3	3	1	1	1	2	3	1	1	1	2	1	3	3	3	1	1	1	1	1	1	1	1	1	1	1	1	3	2	3	3	3	3	3	3	3	3	3
23	2	1	1	1	2	1	1	3	1	2	3	3	3	1	1	1	1	1	3	1	1	2	1	1	1	1	3	3	1	1	1	1	1	1	1	1	1	1	3	3	3	1	3	3	3	3	3	3	3
24	2	1	1	1	2	1	1	3	1	2	3	1	1	2	1	1	2	1	1	1	1	2	1	1	3	3	3	1	1	1	1	1	1	1	1	1	1	1	3	3	1	3	3	3	3	3	3	3	3
25	2	1	1	1	2	1	1	2	1	2	3	3	3	3	1	1	2	3	3	3	3	3	3	3	3	3	3	3	1	1	3	1	1	1	1	3	1	1	3	3	3	3	3	3	3	3	3	3	3
26	2	1	1	1	2	1	1	2	1	2	1	1	1	1	1	1	1	1	1	1	1	2	1	1	1	1	1	1	1	1	1	1	1	1	1	1	1	1	3	1	3	3	3	3	1	1	1	3	3
27	2	1	1	1	2	1	1	2	1	2	1	1	1	1	1	1	2	1	1	1	1	2	1	1	1	1	1	1	1	1	1	1	1	1	1	1	1	1	3	1	3	3	3	3	1	1	1	1	3
28	2	1	1	1	2	1	1	3	1	2	1	1	3	1	1	2	2	1	1	3	1	3	1	1	3	3	1	1	1	1	1	1	1	1	1	1	1	1	3	3	3	1	3	3	3	3	3	3	3
29	2	1	1	1	2	1	1	1	1	2	2	3	3	1	1	1	2	1	3	3	3	2	3	3	3	1	3	3	1	2	1	1	1	1	3	1	1	1	3	3	3	1	3	1	1	3	3	3	3
30	2	1	1	1	2	1	2	3	2	1	2	1	3	3	1	1	1	1	3	3	3	3	1	3	3	1	3	2	1	1	3	1	3	1	1	3	1	1	2	2	1	2	1	3	3	3	3	3	3
31	2	1	1	1	2	1	1	3	1	2	3	3	3	1	1	1	1	1	1	3	3	3	3	1	3	3	3	3	1	1	3	1	3	1	3	1	1	1	3	3	3	3	3	3	3	3	3	3	3
32	2	1	1	1	2	1	1	3	1	3	3	3	3	3	2	2	3	3	3	3	3	3	2	3	3	3	2	1	3	2	1	1	1	1	3	2	1	1	3	3	3	3	3	3	3	3	3	3	3
33	2	1	1	1	2	1	1	3	1	1	3	3	1	1	1	1	1	3	1	3	1	3	1	3	3	1	3	1	1	3	3	1	1	1	1	1	1	1	3	3	3	3	3	3	3	3	3	3	1
34	2	1	1	1	2	1	2	3	1	2	2	3	1	1	1	1	1	1	1	3	1	3	1	3	3	1	3	1	1	3	3	1	1	1	1	1	1	1	3	3	3	3	3	3	2	3	2	3	1
35	2	1	1	1	2	2	1	2	1	2	1	1	1	1	1	1	2	1	1	1	1	2	1	1	1	1	1	1	1	1	1	1	1	1	1	1	1	1	2	2	1	3	1	2	1	1	1	2	3
36	2	1	1	1	2	1	1	3	1	2	3	3	3	1	1	1	2	1	3	1	3	2	1	3	1	1	3	3	1	1	1	1	1	3	1	1	1	1	3	3	3	3	1	3	3	3	3	3	3
37	2	1	1	1	2	1	3	3	1	2	3	3	2	2	1	1	1	1	3	3	3	3	1	3	3	3	3	1	1	1	1	1	1	1	1	3	1	1	3	3	3	1	3	3	3	3	3	3	3
38	2	1	1	1	2	1	2	1	2	2	3	3	2	3	2	1	1	3	3	3	1	1	1	3	1	1	3	2	3	3	2	1	3	1	1	3	1	1	3	2	1	1	3	3	3	3	3	3	3
39	2	1	1	1	2	1	2	1	2	2	3	1	3	1	2	1	2	3	3	1	3	3	1	1	3	1	3	3	1	1	1	1	1	1	1	1	1	1	3	3	3	3	3	2	3	3	1	3	3
40	2	1	1	1	2	1	1	3	1	2	1	1	3	3	1	1	2	3	3	3	3	3	3	3	3	3	1	3	1	1	3	1	1	1	1	1	1	1	3	3	3	1	1	3	3	3	3	3	3
41	2	1	1	1	2	1	1	2	1	2	1	1	2	2	1	1	2	3	1	1	1	2	1	1	1	1	1	1	1	1	3	1	1	1	1	1	1	1	3	1	3	1	2	1	1	1	3	3	3
42	2	1	1	1	2	1	1	3	1	2	3	3	1	1	2	2	1	1	3	3	2	2	1	1	1	1	1	1	2	2	1	1	1	1	1	1	1	1	2	2	2	3	1	1	3	2	1	3	2
43	2	1	1	1	2	2	1	3	1	2	2	2	3	2	3	2	2	2	1	2	1	1	1	1	2	1	1	1	1	1	1	1	1	1	1	1	1	1	3	2	2	2	3	2	1	2	1	3	1
44	2	1	1	1	2	1	1	3	1	2	1	1	3	1	1	1	2	1	1	3	3	3	1	1	3	3	1	#NULL!	1	1	3	1	1	1	1	3	1	1	3	1	3	1	1	3	3	3	3	3	3
45	2	1	1	1	2	1	1	2	1	2	1	1	1	2	1	1	2	1	1	1	1	2	1	1	1	1	1	1	2	2	1	1	1	1	1	1	1	1	3	2	1	1	1	1	3	2	1	2	2
46	2	1	1	1	2	3	2	3	1	1	3	3	3	1	1	1	3	1	1	3	3	3	1	1	3	3	3	1	1	1	3	1	1	1	1	3	3	1	3	3	3	1	3	3	3	3	3	3	3
47	2	1	1	1	2	1	3	3	1	2	3	3	1	1	1	1	3	3	3	3	3	3	1	3	3	3	3	3	1	1	1	1	1	1	3	3	1	1	3	3	3	1	3	3	3	3	1	3	3
48	2	1	1	1	2	2	3	3	1	2	2	1	3	1	2	2	3	2	3	3	1	2	1	3	3	1	3	1	1	1	3	3	1	1	1	3	1	1	3	3	3	3	3	3	1	3	3	3	3
49	2	1	1	1	2	1	1	1	1	2	1	1	2	1	1	1	2	1	1	1	1	2	1	3	3	3	2	1	2	2	1	1	2	2	3	3	1	1	2	2	2	3	3	2	2	1	3	1	3
50	2	1	1	1	2	1	3	3	1	2	2	3	2	2	1	1	1	1	3	3	3	3	1	3	3	2	2	3	3	1	1	1	1	1	3	3	1	1	3	3	3	3	1	3	2	2	1	2	3
51	2	1	1	1	2	1	2	3	1	2	3	3	1	3	3	2	1	2	3	3	3	3	1	3	3	1	1	1	2	1	3	1	1	3	1	1	1	1	3	3	3	3	3	3	3	3	3	3	1
52	2	1	1	1	2	1	1	3	1	2	3	3	3	3	1	1	2	1	1	1	3	2	1	3	3	1	1	3	1	1	1	1	1	1	1	3	1	1	3	1	3	3	3	3	3	3	3	3	3
53	1	1	1	1	2	2	2	3	3	2	3	3	3	3	2	1	3	3	3	3	3	2	2	2	3	3	2	3	3	3	3	2	1	1	3	2	1	1	3	3	3	3	3	3	2	2	2	3	2
54	2	1	1	1	2	1	2	2	1	1	3	1	3	3	1	1	1	3	3	3	3	2	1	1	3	3	3	3	1	1	1	1	1	1	1	3	1	1	3	1	3	1	1	3	3	3	3	3	3
55	1	1	1	1	2	2	1	3	1	1	2	3	1	2	1	3	1	1	3	3	1	3	1	2	3	3	1	1	3	1	1	1	1	2	3	3	1	1	3	3	2	3	3	2	3	1	3	3	3
56	1	1	1	1	2	1	1	2	1	2	3	3	3	3	2	2	3	2	3	3	2	2	2	1	1	1	1	1	2	3	1	1	3	1	1	1	1	1	3	3	3	2	1	1	3	3	3	3	3
57	1	1	1	1	2	1	2	3	1	2	2	3	1	3	1	2	2	2	3	3	2	2	1	1	3	2	2	1	1	3	1	1	1	1	3	3	1	1	3	2	1	3	3	1	2	2	1	2	1
58	1	1	1	1	2	1	1	3	1	2	3	3	3	1	1	1	3	1	3	1	1	2	1	1	3	3	3	3	1	1	1	1	1	1	1	1	1	1	3	1	1	1	1	1	1	3	3	3	3
59	1	1	1	1	2	1	1	2	1	2	1	1	2	1	1	1	2	1	1	1	1	2	1	1	1	1	2	1	1	1	1	1	1	1	1	1	1	1	3	2	1	1	1	2	3	3	3	3	3
60	1	1	1	1	2	1	1	2	1	2	1	1	2	1	1	1	2	1	1	1	1	2	1	1	1	1	1	2	1	1	1	1	1	1	1	1	1	1	1	1	2	1	1	3	3	1	3	3	2
61	1	1	1	1	2	2	2	3	1	2	3	2	3	2	3	3	1	1	3	3	3	2	3	2	3	3	2	1	3	3	3	1	1	3	2	2	1	1	3	3	3	3	3	3	3	3	3	3	3
62	1	1	1	1	2	1	3	2	1	3	2	3	3	1	2	1	1	1	2	3	3	3	1	3	2	3	3	2	3	3	2	1	1	3	1	2	3	1	3	3	3	1	3	3	3	3	2	3	3
63	2	1	1	1	2	1	1	3	1	2	2	3	3	3	3	3	3	1	1	1	1	2	1	1	3	1	3	2	1	1	1	1	1	1	1	1	1	1	3	3	3	3	3	1	3	3	1	3	3
64	2	1	1	1	2	2	3	3	1	2	3	3	3	1	1	3	3	1	3	1	3	2	1	3	3	3	3	1	1	1	1	1	1	1	1	1	1	1	3	3	3	3	3	3	3	3	3	3	3
65	2	1	1	1	2	1	1	2	1	1	3	1	1	1	2	1	2	1	2	2	1	2	1	1	2	2	1	2	1	1	1	1	1	1	1	1	1	1	3	1	2	1	1	1	3	3	3	3	3
66	1	1	1	1	2	1	2	1	3	2	2	3	2	2	1	1	1	1	1	3	1	2	1	1	3	3	3	2	2	1	3	1	1	1	1	1	1	1	3	3	1	3	3	3	3	3	1	1	3
67	1	1	1	1	2	1	1	3	1	2	3	3	3	3	1	1	1	3	3	3	3	2	1	1	3	3	3	1	1	1	1	1	1	1	1	1	1	1	3	3	3	2	1	1	1	2	1	2	1
68	1	1	1	1	2	1	1	3	2	2	3	3	3	1	2	2	1	1	1	3	3	3	3	1	3	1	1	3	1	1	2	1	1	1	3	3	1	1	3	3	2	1	2	3	3	3	3	3	3
69	1	1	1	1	2	1	2	3	2	2	3	3	2	3	2	3	2	3	3	1	3	2	3	3	3	3	1	2	2	1	1	1	1	1	3	1	1	1	3	3	3	3	3	3	1	2	3	3	3
70	1	1	1	1	2	1	1	2	1	2	3	1	1	1	1	1	2	3	1	1	1	3	2	1	1	1	3	3	1	1	1	1	1	3	3	3	1	1	3	2	1	1	3	3	3	3	1	1	3
71	1	1	1	1	2	1	2	1	1	2	2	1	2	1	2	2	2	1	1	1	1	2	1	1	1	1	2	1	1	1	1	1	1	1	1	1	1	1	2	2	2	2	2	1	1	2	1	1	1
72	1	1	1	1	2	2	2	2	2	2	2	2	2	2	2	2	2	2	3	3	3	2	3	1	1	3	2	3	1	1	3	1	3	1	3	2	3	1	3	2	3	3	3	3	3	3	3	3	3
73	1	1	1	1	2	2	2	1	2	3	3	3	2	3	2	2	1	3	3	3	3	2	2	2	2	2	2	2	2	2	2	1	1	2	3	3	3	1	3	3	3	2	3	3	3	3	3	3	3
74	1	1	1	1	2	1	2	1	3	2	2	3	2	2	1	1	1	1	1	3	1	2	1	1	3	3	3	2	2	1	3	1	1	1	1	1	1	1	3	3	1	3	3	3	3	3	1	1	3
75	1	1	1	1	2	1	2	1	2	2	1	2	1	2	1	1	1	1	1	2	2	1	2	3	2	1	2	3	2	1	2	3	2	1	2	3	2	1	2	3	2	3	1	2	1	3	2	1	3
76	1	1	1	1	2	1	1	2	1	2	1	1	1	1	2	2	2	1	1	1	1	2	1	3	1	1	1	1	3	1	1	1	1	3	3	1	1	1	3	3	3	3	3	3	1	1	3	1	3
77	1	1	1	1	2	1	2	3	1	2	2	3	1	3	1	2	2	2	3	3	2	2	1	1	3	2	1	3	1	1	3	1	1	1	3	3	1	1	3	2	1	3	3	1	2	3	1	2	1
78	1	1	1	1	2	1	2	3	1	2	3	3	3	1	1	1	1	3	3	1	1	2	1	1	3	3	3	1	1	1	3	1	1	1	1	1	1	1	3	3	3	3	3	3	3	3	3	3	3
79	1	1	1	1	2	1	3	3	1	2	2	3	3	1	1	2	2	2	3	3	1	2	1	1	3	3	2	2	1	1	3	3	1	1	1	3	1	1	3	3	3	1	3	3	3	3	3	3	3
80	1	1	1	1	2	1	1	1	1	2	1	1	1	1	1	1	2	1	1	1	1	2	1	1	1	1	1	1	1	1	1	1	1	1	1	1	1	1	1	2	1	1	1	1	2	2	1	1	1
81	1	1	1	1	2	1	1	3	2	2	3	3	3	3	1	1	2	3	3	3	1	2	1	3	3	3	3	3	3	3	3	1	3	3	3	3	3	1	3	3	3	3	3	3	3	3	3	3	3
82	1	1	1	1	2	1	2	2	1	2	2	1	2	1	2	2	2	2	1	1	1	2	1	1	3	3	3	3	1	1	1	2	1	3	1	2	2	1	3	1	1	2	3	1	1	1	2	3	1
83	1	1	1	1	2	1	1	2	1	2	1	1	3	1	1	2	2	3	2	3	2	2	1	3	2	3	1	3	2	1	2	3	2	1	3	3	2	1	3	1	2	2	3	2	1	3	1	3	2
84	1	1	1	1	2	1	1	2	1	2	1	1	1	1	1	1	2	1	1	1	2	2	1	1	2	1	1	1	1	1	1	1	1	1	1	1	1	1	2	2	2	1	1	2	1	1	1	1	2
85	1	1	1	1	2	1	2	3	1	2	1	3	2	3	1	2	2	1	1	3	1	2	1	1	1	1	2	3	1	3	3	1	1	1	1	2	1	1	3	2	3	3	3	2	3	3	2	3	2
86	1	1	1	1	2	2	2	3	1	2	3	3	2	2	2	1	2	3	3	3	3	2	3	3	3	3	2	1	2	2	1	1	1	1	2	2	1	1	3	3	3	3	3	3	3	3	3	3	3
87	1	1	1	1	2	1	2	3	1	2	1	3	3	1	1	1	1	1	3	3	1	2	1	1	3	3	3	1	1	1	3	1	1	1	1	1	1	2	3	2	3	3	3	3	3	3	3	3	3
88	1	1	1	1	2	1	2	1	1	2	2	3	2	3	1	1	1	1	3	3	1	2	1	1	3	1	2	2	1	1	2	1	2	1	1	3	1	1	2	2	2	2	1	1	3	1	1	1	1
89	1	1	1	1	2	1	1	3	2	2	2	3	2	1	1	1	2	1	1	1	1	2	1	1	1	1	1	2	1	1	1	1	1	1	1	1	1	1	1	1	2	1	1	3	3	3	3	3	3
90	1	1	1	1	2	1	2	1	1	2	2	1	2	3	1	1	2	3	1	1	1	2	1	1	3	1	3	1	1	3	1	1	1	3	1	3	1	1	3	2	1	3	1	3	1	2	1	1	2
91	1	1	1	1	2	2	1	3	1	2	1	1	3	3	1	1	2	3	3	3	2	2	1	1	3	3	1	1	1	1	1	1	1	1	3	3	3	1	3	2	3	1	3	2	3	1	2	3	3
92	1	1	1	1	2	1	2	1	2	2	1	2	1	2	1	1	2	1	1	2	2	1	2	3	2	1	2	3	2	1	2	3	2	1	2	3	2	1	2	3	2	3	1	2	1	3	2	1	3
93	1	1	1	1	2	2	1	1	1	2	2	1	2	3	3	3	1	3	1	3	3	2	1	1	1	1	1	1	1	1	1	1	1	1	1	1	1	1	3	1	1	1	2	1	1	1	3	2	1
94	1	1	1	1	2	1	3	2	1	2	3	3	3	3	2	1	1	3	3	3	3	3	3	1	3	2	2	3	3	1	2	1	2	1	3	3	1	1	3	3	2	3	3	3	3	3	3	3	3
95	2	1	1	1	2	1	2	2	1	3	3	2	3	3	2	2	3	2	2	3	3	2	2	3	3	3	2	1	2	3	3	3	2	2	3	3	1	2	3	3	3	3	3	2	2	3	3	2	3
96	1	1	1	1	2	1	3	3	2	1	1	3	1	1	2	1	1	1	2	1	1	2	1	1	3	3	2	3	1	1	1	1	1	1	1	3	1	1	1	3	3	1	3	2	3	3	3	3	3
97	1	1	1	1	2	1	2	3	3	1	2	2	2	2	3	2	2	1	1	1	1	2	1	2	2	1	3	3	1	3	1	3	1	1	1	3	1	1	3	3	1	3	3	3	3	1	1	3	3
98	1	1	1	1	2	1	3	3	1	2	1	1	1	3	1	3	3	2	3	3	3	3	3	3	3	1	3	3	3	1	3	1	3	3	3	1	1	1	2	2	2	3	1	3	3	2	3	3	1
99	1	1	1	1	2	1	1	2	1	2	2	1	2	1	1	1	1	3	1	3	1	2	1	1	3	1	2	1	1	1	3	1	1	1	1	3	1	1	2	1	2	1	1	1	3	1	2	2	1
100	1	1	1	1	2	2	2	2	2	2	2	2	2	2	2	2	2	2	3	3	3	2	1	1	3	3	2	3	3	3	3	3	2	1	3	3	2	1	3	2	3	3	3	3	3	3	3	3	3
101	1	1	1	1	2	1	3	2	1	2	1	3	3	3	2	2	1	2	3	3	1	2	1	1	1	3	3	3	1	1	1	1	1	1	1	3	3	1	3	3	1	3	3	3	3	3	3	3	2
102	1	1	1	1	2	1	2	1	2	2	2	3	3	3	2	1	1	1	1	1	1	2	1	1	1	1	1	2	1	2	1	1	1	1	1	1	1	1	2	1	2	3	3	3	3	3	3	3	3
103	1	1	1	1	2	2	1	3	1	2	3	2	3	1	1	1	2	1	1	1	1	2	1	1	1	1	3	1	1	1	1	1	1	1	1	3	1	1	3	3	3	3	1	1	3	3	1	3	3
104	1	1	1	1	2	1	2	1	1	2	1	1	2	1	1	1	2	3	1	2	1	2	1	1	3	2	1	1	1	1	3	1	1	1	1	3	1	1	2	1	3	1	1	2	3	1	1	1	3
105	1	1	1	1	2	1	1	2	1	2	1	1	2	2	1	1	2	1	1	1	1	2	1	1	1	1	1	1	2	1	1	1	1	1	1	1	1	1	1	1	2	1	1	3	3	1	3	3	3
106	1	1	1	1	2	1	1	2	1	2	1	3	2	2	1	1	2	1	1	1	1	2	1	1	1	1	1	2	1	1	1	1	1	1	1	1	1	1	1	1	2	1	1	3	3	3	3	3	3
107	1	1	1	1	2	2	3	3	1	3	3	3	2	1	1	1	3	3	3	3	3	2	3	3	3	3	3	3	2	3	3	1	1	1	3	3	2	1	3	3	3	3	3	3	3	3	3	3	3
108	2	1	1	1	1	1	1	1	1	2	1	1	1	1	1	1	2	1	2	1	1	2	2	1	1	1	1	1	1	1	1	1	1	1	1	1	1	1	3	1	1	1	1	3	3	3	3	3	3
109	2	1	1	1	1	1	1	3	2	1	1	1	3	1	1	1	2	1	1	3	3	3	1	1	3	3	1	3	1	3	3	1	1	1	1	3	1	1	3	3	3	1	1	3	3	3	3	3	3
110	2	1	1	1	1	1	1	1	1	2	1	1	1	3	1	1	1	1	1	1	1	2	1	1	1	1	1	1	1	1	1	1	1	1	1	1	1	1	1	1	1	1	1	1	1	1	1	3	3
111	2	1	1	1	1	1	1	2	1	2	2	3	3	3	1	1	2	1	1	1	1	2	1	1	1	1	1	1	1	1	1	1	1	1	1	1	1	1	3	2	2	1	1	2	3	3	3	3	3
112	2	1	1	1	1	1	1	1	1	1	3	1	3	1	1	1	1	3	1	1	3	3	1	3	3	3	2	3	1	1	1	1	1	1	1	3	1	1	3	1	3	3	1	3	3	3	3	3	3
113	2	1	1	1	1	3	2	3	1	1	3	3	3	1	2	3	2	2	3	2	2	2	1	3	3	3	3	2	1	1	2	3	1	1	2	3	2	1	3	3	2	1	1	2	3	3	3	2	3
114	2	1	1	1	1	1	1	3	1	2	3	1	3	1	1	1	2	3	1	3	3	3	1	3	3	3	3	3	1	3	1	1	1	1	1	3	1	1	3	3	3	1	3	3	3	3	3	3	3
115	2	1	1	1	1	1	1	3	1	2	3	3	3	3	1	1	2	3	3	3	3	2	2	3	3	3	3	1	1	3	3	1	3	1	1	3	1	1	3	3	3	3	3	3	1	2	1	3	2
116	1	1	1	1	1	1	2	1	1	1	2	1	1	1	1	1	1	1	2	2	1	2	2	1	2	2	2	1	1	1	2	1	1	1	1	1	1	1	1	2	1	2	1	1	1	2	2	1	2
117	1	1	1	1	1	1	1	1	1	2	2	3	3	1	1	1	2	1	1	3	1	3	1	1	3	3	3	3	1	1	1	1	1	1	1	3	3	1	3	3	3	3	1	3	3	3	3	3	3
118	1	1	1	1	1	1	1	3	1	2	3	3	3	3	2	2	1	1	3	3	1	2	1	1	3	3	1	3	1	1	1	1	1	3	3	3	3	1	3	3	3	3	3	3	3	3	3	3	3
119	1	1	1	1	1	1	1	2	1	2	1	1	2	2	1	1	2	1	1	1	1	2	1	1	1	1	1	1	1	1	1	1	1	1	1	1	1	1	1	1	2	1	1	3	3	1	3	3	3
120	2	1	1	1	1	1	1	3	1	2	2	1	3	1	1	1	2	1	1	1	1	2	3	1	1	1	2	1	1	1	1	1	1	1	1	1	1	1	3	1	3	1	1	3	3	3	3	3	3
121	2	1	1	1	1	1	1	1	1	2	2	1	3	1	1	1	2	1	1	1	1	2	1	1	1	1	1	1	1	1	3	1	1	1	1	1	1	1	3	3	3	3	1	3	3	3	3	3	3
122	2	1	1	1	1	1	3	1	2	2	3	1	3	2	3	1	1	2	3	3	3	3	1	1	3	3	3	1	1	1	3	1	1	1	1	3	1	1	3	3	3	3	3	3	1	3	3	3	3
123	2	1	1	1	1	1	1	3	3	2	3	1	1	3	2	1	1	3	3	1	2	1	1	1	1	3	3	2	1	3	3	3	1	1	3	3	1	1	3	3	3	3	3	3	3	3	3	3	3
124	2	1	1	1	1	3	2	3	1	2	3	3	3	1	1	1	3	3	1	3	1	3	3	3	3	3	3	1	1	1	1	1	1	1	1	3	1	1	3	3	3	3	3	3	3	3	3	3	3
125	2	1	1	1	1	1	3	3	1	1	3	3	2	1	2	2	1	1	3	3	3	2	2	2	3	3	3	3	2	3	3	1	1	3	1	1	1	1	3	3	3	3	3	2	3	3	3	3	3
126	2	1	1	1	1	1	1	1	1	2	3	3	2	1	2	1	1	1	2	3	3	3	1	1	3	3	3	1	1	1	3	1	1	1	1	3	1	1	3	3	3	1	3	3	3	3	3	3	3
127	2	1	1	1	1	1	3	3	1	1	3	3	2	3	2	3	1	1	3	3	3	2	2	2	3	3	3	3	2	3	2	1	1	3	3	3	1	2	3	3	3	3	3	2	3	3	3	3	3
128	2	1	1	1	1	1	1	2	1	2	2	3	2	2	2	2	2	3	1	3	1	3	1	1	3	3	2	1	1	1	1	1	1	1	1	3	1	1	3	3	3	3	3	3	3	3	3	3	3
129	2	1	1	1	1	1	1	1	1	2	2	3	3	3	3	1	1	1	1	3	3	1	2	3	3	3	3	3	1	1	3	1	3	1	1	3	3	1	3	3	3	3	3	3	3	3	3	3	3
130	2	1	1	1	1	1	2	2	1	2	1	3	1	1	1	1	2	1	1	1	1	2	1	1	3	3	3	1	1	1	1	1	1	1	1	3	1	1	3	1	3	1	1	3	3	3	3	3	3
131	2	1	1	1	1	1	1	2	1	1	1	1	3	1	1	1	2	1	1	1	1	2	1	1	1	1	1	1	1	1	1	1	1	1	1	1	1	1	3	1	1	1	1	1	3	3	1	1	1
132	2	1	1	1	1	1	3	1	3	2	3	1	3	1	2	1	2	1	2	3	1	2	1	1	3	3	3	3	1	3	3	1	1	3	3	3	1	1	3	3	3	3	3	3	3	3	3	3	3
133	2	1	1	1	1	2	1	2	1	2	1	1	1	1	1	2	2	1	1	1	1	2	1	1	2	1	1	1	1	1	1	1	1	1	1	1	1	1	2	1	1	1	1	1	1	1	2	3	3
134	2	1	1	1	1	1	1	1	1	2	1	1	3	1	2	2	2	2	1	2	3	2	1	3	3	1	3	2	1	1	1	1	1	1	1	1	1	1	3	3	1	1	3	2	3	1	3	3	3
135	2	1	1	1	1	1	2	1	2	2	3	1	3	1	2	1	2	3	3	1	3	3	1	1	3	1	2	1	1	1	1	1	1	1	1	1	1	1	3	3	3	3	3	2	3	3	3	3	3
136	2	1	1	1	1	1	1	3	1	2	3	1	1	3	1	1	1	1	1	3	3	3	1	3	3	3	3	1	1	3	3	1	1	1	1	3	1	1	3	3	3	3	3	3	3	3	3	3	3
137	2	1	1	1	1	1	1	3	1	2	3	3	3	1	1	1	1	1	1	3	3	3	1	3	3	3	3	1	3	3	3	1	3	1	3	3	3	1	3	3	3	3	3	3	3	3	3	3	3
138	2	1	1	1	1	1	2	3	1	2	2	3	3	3	3	1	1	3	1	3	3	3	1	3	3	1	3	2	1	1	3	1	3	1	1	3	3	1	3	3	3	1	3	3	3	3	3	3	3
139	2	1	1	1	1	1	2	3	1	2	2	3	3	3	1	1	2	1	3	3	1	3	1	3	3	2	3	1	1	3	3	1	1	1	1	3	1	1	3	3	3	1	3	3	3	3	3	3	2
140	2	1	1	1	1	1	1	1	1	2	2	3	1	1	2	1	2	1	1	1	3	1	1	3	1	1	2	1	1	1	1	1	1	1	1	1	1	1	3	1	3	1	1	3	3	3	3	3	3
141	2	1	1	1	1	1	1	3	1	1	3	1	2	2	1	2	2	1	1	1	1	3	1	1	2	3	2	1	1	1	2	1	3	1	1	1	1	3	3	3	1	2	3	2	3	3	1	2	3
142	2	1	1	1	1	1	3	1	2	1	3	1	1	3	1	3	1	2	3	1	3	3	3	3	3	3	3	3	1	3	3	3	3	1	1	3	3	1	3	3	3	3	3	3	3	3	3	3	3
143	2	1	1	1	1	1	1	2	1	2	3	3	3	3	1	1	2	3	3	3	3	3	3	3	3	3	3	3	1	1	3	1	1	1	1	3	1	1	3	3	3	3	3	3	3	3	3	3	3
144	2	1	1	1	1	1	1	3	1	2	1	3	1	2	3	1	1	3	3	3	1	3	1	2	1	1	3	1	1	3	3	1	3	1	1	3	1	1	3	3	3	3	2	3	3	3	3	3	3
145	2	1	1	1	1	1	1	1	1	2	1	1	1	1	1	1	1	1	1	1	1	2	1	1	1	1	1	1	1	1	1	1	1	1	1	1	1	1	1	1	1	1	1	1	1	1	1	3	3
146	2	1	1	1	1	3	1	1	1	2	3	3	2	1	2	3	1	2	1	3	1	3	1	1	1	1	3	3	1	1	1	1	1	1	1	1	1	1	3	3	3	1	1	1	3	3	1	3	3
147	2	1	1	1	1	1	1	2	1	2	2	1	2	2	1	1	2	1	1	1	1	2	1	1	1	3	3	2	1	3	3	1	1	1	1	1	1	1	3	3	3	1	2	1	1	2	1	1	1
148	2	1	1	1	1	1	1	3	1	2	3	3	3	1	3	2	2	2	3	3	3	3	1	3	3	3	3	3	1	1	1	1	1	1	1	1	1	1	3	3	3	3	3	3	3	3	3	3	3
149	1	1	1	1	1	1	1	1	1	2	2	3	1	1	1	2	1	1	1	1	1	2	2	2	3	3	3	1	1	1	1	1	1	1	1	1	1	1	3	2	3	1	1	3	3	3	2	1	1
150	1	1	1	1	1	2	2	2	2	2	2	2	2	2	2	2	2	2	3	3	3	3	1	1	1	1	2	1	3	1	3	1	1	1	3	3	1	1	3	3	3	1	3	1	3	1	3	1	3
151	2	1	1	1	1	1	3	3	1	2	3	3	3	1	1	2	2	2	3	3	3	2	1	1	3	3	2	2	1	1	3	1	1	1	1	1	1	1	3	1	1	1	3	3	3	3	3	3	1
152	1	1	1	1	1	1	1	1	1	2	2	3	1	1	1	2	2	1	1	1	1	2	2	2	3	3	3	3	1	1	1	1	1	1	1	3	1	1	3	3	3	1	1	3	3	3	3	3	3
153	1	1	1	1	1	1	1	3	2	2	3	3	3	2	1	1	2	2	1	1	1	2	1	1	3	3	3	2	1	1	1	1	1	1	1	1	1	1	2	2	2	3	3	3	3	3	3	3	2
154	1	1	1	1	1	1	2	1	1	1	1	3	2	3	1	1	2	1	1	1	1	2	1	3	3	3	3	3	1	1	3	1	1	1	1	1	1	1	3	2	3	3	1	3	3	3	3	3	3
155	1	1	1	1	1	1	2	1	1	2	2	1	1	1	2	2	1	1	1	1	1	2	1	3	1	3	1	3	1	1	1	1	3	1	1	1	1	1	1	1	1	1	1	3	3	1	3	3	3
156	1	1	1	1	1	1	3	3	1	2	1	3	2	1	1	1	3	2	1	2	3	2	1	2	3	1	3	1	1	1	1	1	1	3	2	1	1	1	1	1	3	2	3	2	1	3	3	2	3
157	1	1	1	1	1	1	1	2	1	2	1	3	3	3	1	1	2	3	1	1	1	3	3	3	1	1	3	1	1	1	3	3	1	3	3	2	1	1	3	3	3	1	1	3	3	3	3	3	3
158	1	1	1	1	1	3	3	3	2	2	3	3	1	1	1	1	2	1	3	3	3	2	1	1	1	1	1	1	1	1	1	1	1	1	1	1	1	1	3	3	3	3	3	3	3	3	1	3	3
159	1	1	1	1	1	1	1	3	1	1	3	3	3	2	3	1	1	1	3	3	3	3	3	1	3	3	3	3	3	1	3	1	1	1	3	3	3	1	3	3	3	3	3	3	3	3	3	3	3
160	1	1	1	1	1	3	1	2	1	2	1	2	3	1	3	2	1	1	3	3	1	1	1	3	3	3	3	3	1	2	1	1	3	2	3	3	1	2	3	3	3	3	3	2	3	3	3	3	2
161	1	1	1	1	1	1	1	2	1	2	1	3	2	1	1	1	1	2	1	3	1	2	1	1	1	1	3	1	1	1	1	1	1	1	1	1	1	1	2	2	2	1	1	1	1	1	2	2	1
162	1	1	1	1	1	1	3	1	2	2	2	1	1	3	1	1	1	3	3	2	3	2	3	1	1	3	1	3	3	1	2	3	3	3	1	3	3	1	3	1	3	3	3	3	3	3	3	3	3
163	1	1	1	1	1	1	3	3	1	2	3	3	3	3	3	2	1	1	3	3	3	2	2	3	3	1	3	3	3	1	3	1	1	3	1	1	1	1	3	3	3	1	2	3	3	3	3	3	3
164	1	1	1	1	1	1	1	1	2	2	3	3	3	2	1	1	1	2	2	3	3	2	1	1	3	3	3	2	1	1	1	1	1	1	1	1	1	1	3	1	3	3	1	3	3	1	3	3	3
165	1	1	1	1	1	1	1	2	1	2	1	1	1	1	1	1	2	1	1	1	1	2	1	2	1	1	1	1	1	1	1	1	1	1	1	1	1	1	2	2	2	1	1	2	1	1	1	1	2
166	1	1	1	1	1	1	2	3	1	2	2	2	1	3	1	2	2	2	3	3	2	2	1	1	3	2	1	3	1	1	3	1	1	1	3	3	1	1	1	3	2	3	3	1	2	3	1	2	1
167	1	1	1	1	1	#NULL!	#NULL!	#NULL!	#NULL!	#NULL!	#NULL!	#NULL!	#NULL!	#NULL!	#NULL!	#NULL!	#NULL!	#NULL!	#NULL!	#NULL!	#NULL!	#NULL!	#NULL!	#NULL!	#NULL!	#NULL!	#NULL!	#NULL!	#NULL!	#NULL!	#NULL!	#NULL!	#NULL!	#NULL!	#NULL!	#NULL!	#NULL!	#NULL!	#NULL!	#NULL!	#NULL!	#NULL!	#NULL!	#NULL!	#NULL!	#NULL!	#NULL!	#NULL!	#NULL!
168	1	1	1	1	1	#NULL!	#NULL!	#NULL!	#NULL!	#NULL!	#NULL!	#NULL!	#NULL!	#NULL!	#NULL!	#NULL!	#NULL!	#NULL!	#NULL!	#NULL!	#NULL!	#NULL!	#NULL!	#NULL!	#NULL!	#NULL!	#NULL!	#NULL!	#NULL!	#NULL!	#NULL!	#NULL!	#NULL!	#NULL!	#NULL!	#NULL!	#NULL!	#NULL!	#NULL!	#NULL!	#NULL!	#NULL!	#NULL!	#NULL!	#NULL!	#NULL!	#NULL!	#NULL!	#NULL!
169	1	1	1	1	1	#NULL!	#NULL!	#NULL!	#NULL!	#NULL!	#NULL!	#NULL!	#NULL!	#NULL!	#NULL!	#NULL!	#NULL!	#NULL!	#NULL!	#NULL!	#NULL!	#NULL!	#NULL!	#NULL!	#NULL!	#NULL!	#NULL!	#NULL!	#NULL!	#NULL!	#NULL!	#NULL!	#NULL!	#NULL!	#NULL!	#NULL!	#NULL!	#NULL!	#NULL!	#NULL!	#NULL!	#NULL!	#NULL!	#NULL!	#NULL!	#NULL!	#NULL!	#NULL!	#NULL!
170	1	1	1	1	1	2	1	3	1	2	1	1	3	3	1	1	2	3	3	3	2	2	1	1	3	3	3	3	1	1	1	1	1	1	1	3	1	1	3	3	3	1	1	1	3	3	3	3	3
171	1	1	1	1	1	1	1	2	1	2	1	1	1	1	1	1	2	2	1	1	1	2	1	1	1	1	1	1	1	1	1	1	1	1	1	1	1	1	2	1	1	2	2	2	1	2	2	1	2
172	1	1	1	1	1	1	3	3	1	2	1	1	2	1	1	1	1	1	1	3	1	2	1	1	3	3	3	3	3	1	1	1	1	1	1	1	1	1	3	3	3	3	3	2	3	3	3	3	3
173	1	1	1	1	1	1	1	3	1	3	3	3	2	3	1	1	1	2	2	3	1	2	1	1	3	1	3	1	1	1	2	1	1	1	1	3	1	1	3	3	3	3	1	3	3	3	3	3	3
174	1	1	1	1	1	1	1	2	1	2	1	1	1	1	1	1	1	1	1	1	1	2	1	1	1	1	1	1	1	1	1	1	1	1	1	1	1	1	1	1	2	1	1	1	1	1	1	1	1
175	1	1	1	1	1	1	1	2	1	1	1	1	1	2	1	1	2	1	1	1	1	2	1	1	1	1	1	1	1	1	1	1	1	1	1	1	1	1	3	1	1	1	1	3	3	3	1	3	3
176	1	1	1	1	1	1	3	3	1	2	1	1	2	1	1	1	1	1	1	3	1	2	1	1	3	3	3	3	3	1	1	1	1	1	1	1	1	1	3	3	3	3	3	2	3	2	3	3	3
177	1	1	1	1	1	1	1	1	1	2	1	3	1	1	1	1	2	1	1	1	1	2	1	2	3	3	3	1	1	1	1	1	1	1	1	1	1	1	3	2	3	1	1	3	3	3	2	1	1
178	1	1	1	1	1	1	1	1	1	2	1	3	1	1	1	1	2	1	1	3	1	2	1	1	3	1	3	1	1	1	1	1	1	1	1	1	1	1	3	2	2	3	1	3	1	3	2	3	3
179	1	1	1	1	1	1	1	2	1	2	1	1	1	1	1	1	2	1	2	1	1	2	1	1	1	1	2	2	1	1	1	1	1	1	1	1	1	1	2	1	2	3	1	3	3	3	3	2	3
180	1	1	1	1	1	1	2	1	1	2	1	1	1	1	2	1	2	1	1	1	1	2	1	1	1	1	1	1	1	1	1	1	1	1	1	1	1	1	1	1	1	1	1	1	1	1	1	3	1
181	1	1	1	1	1	1	1	2	1	2	1	3	3	1	1	1	2	1	2	1	1	2	1	1	1	1	3	1	1	1	1	1	1	1	1	1	1	1	3	3	2	2	2	3	2	2	3	3	3
182	1	1	1	1	1	1	1	1	2	2	2	3	3	1	1	1	2	1	1	3	1	3	1	1	3	3	3	3	1	1	3	1	1	1	1	3	1	1	3	3	3	3	1	3	3	3	3	3	3
183	1	1	1	1	1	1	1	2	1	2	1	1	1	1	1	1	2	1	2	1	1	2	1	1	1	1	1	1	1	1	1	1	1	1	1	1	1	1	2	2	2	1	1	1	1	1	2	2	1
184	1	1	1	1	1	1	1	2	1	2	1	1	1	1	1	1	2	2	1	1	1	2	1	1	1	1	1	1	1	1	1	1	1	1	1	1	1	1	2	1	1	2	2	2	2	1	1	2	2
185	1	1	1	1	1	2	2	2	2	2	2	2	2	2	2	2	2	2	3	3	3	3	1	1	1	1	2	1	3	1	1	1	1	1	3	3	1	1	3	3	3	1	3	1	3	3	3	3	3
186	1	1	1	1	1	1	3	1	2	2	3	3	3	1	3	3	2	3	3	3	3	3	3	3	3	3	3	3	2	2	3	1	3	1	2	3	1	1	2	1	3	2	3	3	3	2	3	3	2
187	1	1	1	1	1	1	1	1	1	2	3	3	3	1	1	1	3	1	1	1	1	3	1	1	1	1	3	3	1	1	1	1	1	1	1	1	1	1	3	3	3	1	1	3	3	3	1	1	3
188	1	1	1	1	1	1	2	1	2	2	2	3	2	2	3	1	1	1	1	3	1	2	1	1	3	1	3	1	2	1	1	1	1	1	3	3	3	1	3	3	3	3	3	3	3	3	3	3	1
189	1	1	1	1	1	1	1	2	1	2	1	1	3	1	1	3	2	3	1	1	3	2	1	1	1	1	3	1	1	1	1	1	1	1	3	3	1	1	3	3	3	2	1	3	1	3	3	3	3
190	1	1	1	1	1	1	2	3	1	2	2	3	1	3	1	2	2	2	3	3	2	2	1	1	3	2	1	3	1	1	2	1	1	1	3	1	3	1	2	2	2	3	3	1	2	3	1	2	1
191	1	1	1	1	1	3	3	1	2	3	2	3	2	2	2	2	1	1	1	2	1	2	1	1	1	3	3	1	2	1	1	1	1	1	3	3	1	1	3	3	2	1	1	3	3	3	3	2	3
192	1	1	1	1	1	1	1	2	1	2	1	3	1	1	1	1	2	1	1	1	1	2	1	1	3	3	2	1	1	1	2	1	1	1	3	3	1	1	3	3	3	3	1	3	3	3	3	3	3
193	1	1	1	1	1	2	1	2	1	2	2	2	3	2	2	2	2	2	1	3	1	2	1	1	1	3	1	3	1	1	3	1	1	1	3	3	2	1	3	2	3	1	3	3	3	3	3	3	3
194	1	1	1	1	1	1	1	2	1	2	3	3	2	2	1	1	2	2	2	3	1	2	3	1	1	1	3	1	3	1	1	1	1	1	3	3	1	1	3	1	1	1	1	3	3	3	3	3	3
195	1	1	1	1	1	2	1	2	2	1	2	1	3	1	1	1	2	1	1	2	1	2	1	1	1	2	1	2	1	1	2	1	1	1	2	3	1	1	3	2	2	3	3	2	3	1	3	3	3
196	1	1	1	1	1	1	1	2	1	2	1	3	1	1	1	1	2	1	1	1	1	2	1	1	3	3	1	1	1	1	2	1	1	1	3	1	1	1	3	1	3	1	1	3	3	3	3	3	3
197	1	1	1	1	1	3	2	3	2	1	2	2	1	1	2	2	2	2	1	1	1	2	1	1	3	1	1	1	2	1	1	1	1	1	1	1	1	1	3	1	3	2	3	3	3	3	2	3	3
198	1	1	1	1	1	1	2	2	1	2	2	1	2	1	2	2	2	2	2	3	3	3	1	1	3	3	3	3	3	1	3	1	1	1	3	3	1	1	3	3	3	3	3	3	3	3	3	3	3
199	1	1	1	1	1	1	2	1	1	2	2	3	2	1	1	1	2	1	1	1	1	2	1	1	3	1	3	1	1	1	1	1	1	1	3	3	1	1	3	3	1	1	3	3	3	3	1	3	1
200	1	1	1	1	1	1	1	2	1	2	2	3	3	1	1	1	2	1	1	1	1	2	1	1	3	3	1	1	1	2	1	1	1	1	3	3	1	1	3	3	3	3	3	3	3	3	3	3	3
201	2	1	1	1	1	1	2	3	2	2	2	3	3	1	2	1	2	2	1	3	1	3	2	1	3	1	3	1	2	1	1	1	1	1	3	1	1	1	3	1	2	3	3	3	1	3	3	3	3
202	2	1	1	1	1	2	1	3	3	2	2	3	3	1	2	1	2	1	3	3	1	3	1	3	3	3	3	3	3	1	3	1	1	1	3	3	1	1	3	3	3	3	3	3	3	1	3	3	3
203	1	1	1	1	1	1	1	2	1	2	3	3	3	3	2	2	2	2	1	3	1	2	1	1	3	1	2	1	1	2	1	1	1	3	3	3	1	3	3	1	2	1	3	2	3	3	2	3	3
204	2	1	1	1	1	2	1	2	2	2	2	2	3	3	1	1	2	3	3	3	1	1	3	1	3	3	2	3	3	1	3	1	1	1	3	2	2	1	3	1	2	1	3	1	3	2	3	3	3
205	2	1	1	1	1	1	1	3	1	2	1	3	3	1	1	1	2	1	1	3	2	3	3	1	3	3	1	3	1	1	1	1	1	1	3	3	3	1	3	1	3	3	3	3	3	3	3	3	3
206	2	1	1	1	1	1	1	2	3	2	2	3	3	3	2	2	2	2	1	3	1	2	1	1	3	3	3	3	1	1	1	2	1	1	3	3	2	1	3	3	3	3	3	3	3	3	3	3	1
207	2	1	1	1	1	2	1	2	1	2	2	2	3	3	3	1	2	3	1	3	1	2	2	1	1	3	1	3	1	1	1	1	1	1	3	3	1	1	3	3	3	1	3	3	3	1	3	3	3
208	1	1	1	1	1	1	1	2	1	2	2	1	3	3	1	1	2	2	1	3	3	3	1	1	1	1	3	3	1	2	3	1	1	1	1	3	1	1	3	2	1	1	1	3	3	3	3	3	3
209	1	1	1	1	1	2	1	2	1	2	2	2	1	2	2	1	2	3	1	3	1	3	1	1	2	3	1	3	3	2	1	1	1	1	2	2	1	1	3	1	3	1	3	3	3	3	3	3	3
210	1	1	1	1	1	1	2	3	1	1	2	3	1	1	2	2	1	2	1	1	1	2	1	1	1	2	2	2	1	1	1	1	2	1	1	2	2	1	2	1	2	1	2	2	1	2	3	3	2
211	1	1	1	1	1	1	3	1	2	2	2	1	1	1	1	1	2	1	1	2	3	2	3	1	1	1	3	1	2	3	1	1	1	1	2	2	1	1	1	1	1	1	1	1	1	1	2	2	3
212	1	1	1	1	1	1	1	3	1	2	3	3	1	1	1	1	2	1	3	1	1	2	3	1	1	1	3	1	3	3	1	1	1	1	1	3	1	1	3	3	3	1	3	3	3	2	2	3	3
213	1	1	1	1	1	1	1	3	1	2	2	3	1	3	1	2	1	1	3	3	3	2	3	1	3	1	3	3	1	1	1	1	1	1	1	3	1	1	3	3	3	1	2	3	3	3	3	3	3
214	1	1	1	1	1	1	1	2	1	2	1	1	1	1	1	1	1	1	1	1	1	2	1	1	1	1	1	1	1	1	1	1	1	1	1	1	1	1	2	2	2	2	2	2	2	1	1	3	3
215	1	1	1	1	1	1	2	3	2	2	3	3	2	3	2	3	2	3	3	1	3	2	3	3	3	3	1	2	2	1	1	1	1	1	3	1	1	1	3	3	3	3	3	3	3	2	3	3	3
216	1	1	1	1	1	2	1	3	1	2	3	1	3	1	1	1	2	1	1	1	1	2	1	1	1	3	3	1	1	1	1	1	1	1	1	1	1	1	3	3	3	3	1	1	3	3	1	3	3
217	1	1	1	1	1	1	1	3	1	1	2	1	1	1	1	1	2	1	1	1	1	2	1	3	3	3	3	3	3	3	3	1	1	1	3	3	1	1	3	3	2	1	1	3	3	1	2	3	1
218	1	1	1	1	1	1	1	2	1	2	1	1	1	1	1	1	1	2	2	2	2	2	1	1	1	1	1	1	1	1	1	1	1	1	1	1	1	1	2	2	1	2	1	1	1	2	1	3	3
219	1	1	1	1	1	1	1	2	1	2	3	3	2	1	1	1	2	3	3	3	3	2	1	3	3	3	3	2	2	3	3	1	2	3	2	2	1	2	3	3	2	1	1	3	3	3	3	3	1
220	1	1	1	1	1	1	2	3	1	2	1	1	2	3	3	3	2	2	3	3	3	2	3	3	3	3	3	2	2	2	3	1	2	2	3	3	3	3	3	3	2	1	1	3	3	3	3	3	1
221	1	1	1	1	1	#NULL!	#NULL!	#NULL!	#NULL!	#NULL!	#NULL!	#NULL!	#NULL!	#NULL!	#NULL!	#NULL!	#NULL!	#NULL!	#NULL!	#NULL!	#NULL!	#NULL!	#NULL!	#NULL!	#NULL!	#NULL!	#NULL!	#NULL!	#NULL!	#NULL!	#NULL!	#NULL!	#NULL!	#NULL!	#NULL!	#NULL!	#NULL!	#NULL!	#NULL!	#NULL!	#NULL!	#NULL!	#NULL!	#NULL!	#NULL!	#NULL!	#NULL!	#NULL!	#NULL!
222	1	1	1	1	1	#NULL!	#NULL!	#NULL!	#NULL!	#NULL!	#NULL!	#NULL!	#NULL!	#NULL!	#NULL!	#NULL!	#NULL!	#NULL!	#NULL!	#NULL!	#NULL!	#NULL!	#NULL!	#NULL!	#NULL!	#NULL!	#NULL!	#NULL!	#NULL!	#NULL!	#NULL!	#NULL!	#NULL!	#NULL!	#NULL!	#NULL!	#NULL!	#NULL!	#NULL!	#NULL!	#NULL!	#NULL!	#NULL!	#NULL!	#NULL!	#NULL!	#NULL!	#NULL!	#NULL!
[truncated: 49 more columns]
